# Supplementary material for: ﻿Geniostomaimadae (Loganiaceae), a new single-island endemic species from Kaua‘i, Hawaiian Islands
Source: PhytoKeys. 2025 Jun 10;257:191–207. doi: 10.3897/phytokeys.257.154236 (PMC12177514; doi:10.3897/phytokeys.257.154236)
Supplement: XML Treatment for Geniostoma imadae [file phytokeys.257.154236-treatment1.xml]

<!DOCTYPE tp:taxon-treatment
  PUBLIC "-//TaxonX//DTD Taxonomic Treatment Publishing DTD v0 20100105//EN" "tax-treatment-NSO.dtd">
<tp:taxon-treatment xmlns:tp="http://www.plazi.org/taxpub"><tp:treatment-meta><kwd-group><label>Taxon classification</label><kwd>
              <named-content content-type="kingdom">Plantae</named-content>
            </kwd><kwd>
              <named-content content-type="order">Gentianales</named-content>
            </kwd><kwd>
              <named-content content-type="family">Loganiaceae</named-content>
            </kwd></kwd-group><mixed-citation publication-type="journal"><person-group><name><surname>Wood</surname><given-names>Kenneth R.</given-names></name><name><surname>Lorence</surname><given-names>David H.</given-names></name><name><surname>Wagner</surname><given-names>Warren L.</given-names></name><name><surname>Fawcett</surname><given-names>Susan</given-names></name></person-group><article-title>﻿<italic><tp:taxon-name><tp:taxon-name-part taxon-name-part-type="genus" reg="Geniostoma">Geniostoma</tp:taxon-name-part><tp:taxon-name-part taxon-name-part-type="species" reg="imadae">imadae</tp:taxon-name-part></tp:taxon-name></italic> (<tp:taxon-name><tp:taxon-name-part taxon-name-part-type="family">Loganiaceae</tp:taxon-name-part></tp:taxon-name>), a new single-island endemic species from Kaua‘i, Hawaiian Islands</article-title><source>PhytoKeys</source><day>10</day><month>06</month><year>2025</year><volume>257</volume><fpage>191</fpage><lpage>207</lpage><pub-id pub-id-type="doi">10.3897/phytokeys.257.154236</pub-id></mixed-citation></tp:treatment-meta><tp:nomenclature><label>﻿</label><tp:taxon-name>
            <object-id xmlns:xlink="http://www.w3.org/1999/xlink" content-type="arpha" xlink:type="simple">350BA544-F257-5C63-809A-4BE99B4BF1DD</object-id>
            <tp:taxon-name-part taxon-name-part-type="genus" reg="Geniostoma">Geniostoma</tp:taxon-name-part>
            <tp:taxon-name-part taxon-name-part-type="species" reg="imadae">imadae</tp:taxon-name-part>
            <object-id xmlns:xlink="http://www.w3.org/1999/xlink" content-type="ipni" xlink:type="simple">urn:lsid:ipni.org:names:77363123-1</object-id>
          </tp:taxon-name><tp:taxon-authority>K.R.Wood, Lorence &amp; W.L.Wagner</tp:taxon-authority><tp:taxon-status xmlns:xlink="http://www.w3.org/1999/xlink" xlink:type="simple">sp. nov.</tp:taxon-status><xref ref-type="fig" rid="F1">Figs 1</xref><xref ref-type="fig" rid="F2">, 2</xref><xref ref-type="fig" rid="F3">, 3A, B</xref></tp:nomenclature><tp:treatment-sec sec-type="diagnosis" id="SECID0EFLAC"><title>Diagnosis.</title><p><italic><tp:taxon-name><tp:taxon-name-part taxon-name-part-type="genus" reg="Geniostoma">Geniostoma</tp:taxon-name-part><tp:taxon-name-part taxon-name-part-type="species" reg="imadae">imadae</tp:taxon-name-part></tp:taxon-name></italic> is morphologically most similar to <italic><tp:taxon-name><tp:taxon-name-part taxon-name-part-type="genus" reg="Geniostoma">G.</tp:taxon-name-part><tp:taxon-name-part taxon-name-part-type="species" reg="degeneri">degeneri</tp:taxon-name-part></tp:taxon-name></italic> (Sherff) Byng &amp; Christenh. from which it differs by its combination of leaves abaxially glabrous (vs. hirtellous), peduncle length (15–)20–75 mm long (vs. sessile), and capsule length 10–15 mm long with no keel (vs. 20–30 mm long with keel).</p></tp:treatment-sec><tp:treatment-sec sec-type="material" id="SECID0EBMAC"><title>Type.</title><p><bold>USA. Hawaiian Islands, Kaua‘i</bold>: Līhu‘e District, ‘Iole headwaters, ♀, <named-content xmlns:xlink="http://www.w3.org/1999/xlink" content-type="dwc:verbatimCoordinates" xlink:type="simple"><named-content content-type="geo-json" specific-use="{&#34;type&#34;:&#34;Point&#34;,&#34;coordinates&#34;:[-159.497000,22.042000]}" id="NCID0EMMAC" xlink:type="simple">22.042, -159.497</named-content></named-content>, 902 m alt., 29 Jul 2021 (fr.), <italic>K.R. Wood, S. Heintzman &amp; S. Deans 18793</italic> (holotype: PTBG1000098358!; isotypes (to be distributed): BISH!, CAS!, US!).</p></tp:treatment-sec><tp:treatment-sec sec-type="description" id="SECID0ETMAC"><title>Description.</title><p><bold><italic>Shrubs or small trees</italic></bold>, 1–3.5 m tall; trunk 2–5 cm diameter near base, bark gray to gray-brown; stems terete, lateral branches dichotomously branched, young and old stems glabrous. <bold><italic>Leaves</italic></bold> opposite, pinnately nerved, upper surface medium green, lower surface pale green; blade 3–12(–14) × 1.2–4.5(–5.5) cm, coriaceous, elliptic to elliptic-obovate, young and mature leaves glabrous on upper and lower surface, margins entire, apex apiculate to obtuse, base cuneate to acuminate, petioles (1–)2–15(–18) mm long; stipules interpetiolar, glabrous, completely connate, forming a truncate sheath 4–8(–11) mm long, usually splitting with age, adnate to the petiole at base. <bold><italic>Flowers</italic></bold> functionally unisexual, plants dioecious, inflorescence in pendulous, open paniculate cymes, flowers 3–8 in pistillate individuals, 3–10 in staminate plants, peduncles glabrous, recurved, (15–)20–40 mm long, elongating to 75 mm in fruit, pedicels glabrous, 10–40 mm long, elongating to 50 mm in fruit, bracts and bracteoles linear subulate, 2–5.5 × 0.1–0.8(–2.5) mm; calyx lobes 5(–6), connate near base, imbricate, linear-lanceolate or ovate-lanceolate, glabrous, apex acuminate, 5–9 × 0.8–3 mm, 5–7 nerved, margin hyaline; corolla salverform, 5(–6)-lobed, orange or yellow, fleshy, glabrous externally, inner tube pilose below throat, staminate and pistillate flowers 12–22 mm long, the tube 8–12 × 1–4(–5.5) mm, sparsely pilose within becoming densely pilose near throat, the lobes reflexed at anthesis, linear, 9–11 mm long, apex acuminate to acute; anthers 5(–6), adnate to corolla tube, dorsifixed, slightly exerted; staminate flowers with anthers 2.1–4 × 0.8–1.2 mm, reduced ovary glabrous 4.0 × 0.9 mm, pistil 12.5–18 mm long, stigma cylindrical and branched 5–14 mm long, style 2–4 mm long; pistillate flowers with anthers reduced, 1.2–1.8 × 0.4–0.8 mm, ovary glabrous 5.0 × 2.5 mm, pistil 12–12.5 mm long, stigma cylindrical and branched 5 mm long, style 2 mm long. <bold><italic>Capsules</italic></bold> green, light brown at maturity, ovoid-ellipsoid, apex acuminate, 10–15 mm long, 2-valved, valves transversely wrinkled, not keeled, apex with beak, 2–4 mm long. <bold><italic>Seeds</italic></bold> ovoid-ellipsoid, brown, 1.2–1.5 × 0.7–0.8 mm, embedded in orange pulp.</p><fig id="F1" position="float" orientation="portrait"><object-id xmlns:xlink="http://www.w3.org/1999/xlink" content-type="doi" xlink:type="simple">10.3897/phytokeys.257.154236.figure1</object-id><object-id xmlns:xlink="http://www.w3.org/1999/xlink" content-type="arpha" xlink:type="simple">6C09413E-0985-5F28-8C7B-E4C2144659C2</object-id><label>Figure 1.</label><caption><p><italic><tp:taxon-name><tp:taxon-name-part taxon-name-part-type="genus" reg="Geniostoma">Geniostoma</tp:taxon-name-part><tp:taxon-name-part taxon-name-part-type="species" reg="imadae">imadae</tp:taxon-name-part></tp:taxon-name></italic> K.R.Wood, Lorence &amp; W.L.Wagner <bold>A</bold> flowering branch <bold>B</bold> young connate interpetiolar stipule forming truncate sheath <bold>C</bold> stipule splitting with age <bold>D</bold> fruiting branch <bold>E</bold> unopened flower, lateral view with imbricate lobes <bold>F</bold> mature open flower, lateral view <bold>G</bold> open 2-valved capsule with transverse ridges and seeds embedded in pulp. Drawn from: <bold>A</bold><italic>Perlman 18532</italic> (PTBG, US), <italic>Wood &amp; Query 12819</italic> (PTBG, US), <italic>Wood 15474</italic> (PTBG) <bold>B</bold> field photo taken 20 Nov 2024 <bold>C</bold><italic>Wood, Perlman &amp; Query 15930</italic> (PTBG, US), <italic>Perlman &amp; Hill 17929</italic> (PTBG, US) <bold>D</bold><italic>Wood, Heintzman &amp; Deans 19365</italic> (PTBG) <bold>E, F</bold><italic>Perlman &amp; Hill 17929</italic> (PTBG, US) <bold>G</bold><italic>Perlman &amp; Kishida 22954</italic> (PTBG, US) (Illustration by Alice Tangerini).</p></caption><graphic xmlns:xlink="http://www.w3.org/1999/xlink" xlink:href="phytokeys-257-191_article-154236__-g001.jpg" position="float" orientation="portrait" xlink:type="simple" id="oo_1349633.jpg"><uri content-type="original_file" xlink:type="simple">https://binary.pensoft.net/fig/1349633</uri></graphic></fig></tp:treatment-sec><tp:treatment-sec sec-type="material" id="SECID0EMPAC"><title>Additional specimens examined (paratypes).</title><p><bold>USA. Hawaiian Islands, Kaua‘i: Hanalei</bold>; • 1 ♀; 983 m alt.; 23 May 2022; <italic>Williams AMW733</italic> (PTBG) • ‘<bold>Ili‘ili‘ula</bold>; 1 ♀; 1234 m alt.; 3 Apr 2013; <italic>Wood 15474</italic> (BISH, PTBG) • 1 ♀; <italic>loc. cit.</italic>; 792 m alt.; 30 Jun 2021; <italic>Wood et al. 18758</italic> (PTBG) • ‘<bold>Iole</bold>; 1 ♀; 927 m alt.; 10 Jan 2012; <italic>Wood 14834</italic> (PTBG) • 1 ♀; <italic>loc. cit.</italic>; 774 m alt.; 28 Aug 2013; <italic>Wood et al. 15655</italic> (PTBG) • 1 ♀; <italic>loc. cit.</italic>; 905 m alt.; 10 Aug 2023; <italic>Wood et al. 19365</italic> (BISH, PTBG, US) • 1 ♀; <italic>loc. cit.</italic>; 890 m alt.; 7 Aug 2024; <italic>Wood et al. 19587</italic> (BISH, CAS, MO, NY, PTBG, US) • 1 ♀; <italic>loc. cit.</italic>; 914 m alt.; 3 Oct 2024; <italic>Wood &amp; Heintzman 19638</italic> (PTBG) • <bold>Kamo‘oloa</bold>; 1 ♀; 914 m alt.; 4 Oct 1996; <italic>Wood 5686</italic> (PTBG, US) • 1 ♂, <italic>loc. cit.</italic>; 905 m alt.; 21 Feb 2008; <italic>Wood &amp; Query 12802</italic> (BISH, PTBG) • 1 ♂; <italic>loc. cit.</italic>; 884 m alt.; 21 Feb 2008; <italic>Wood &amp; Query 12819</italic> (BISH, NY, PTBG, US) • 1 ♀; <italic>loc. cit.</italic>; 923 m alt.; 27 Aug 2015; <italic>Walsh et al. SKW90</italic> (BISH, PTBG) • <bold>Lumaha‘i</bold>; 1 ♀; 792 m alt.; 23 Jul 2024; <italic>Wood et al. 19570</italic> (BISH, PTBG, US) • <bold>Wahiawa</bold>; 1 ♂; 823 m alt.; 9 May 1972; <italic>Herbst &amp; Takahashi 2401</italic> (BISH, PTBG) • 1 ♂; <italic>loc. cit.</italic>;716 m alt.; 3 Mar 1987; <italic>Flynn 2067</italic> (PTBG) • 1 ♀; <italic>loc. cit.</italic>;700 m alt.; 7 Feb 1991; <italic>Flynn et al. 4416</italic> (PTBG) • 1 ♀; <italic>loc. cit.</italic>; 720 m alt.; 7 Feb 1991; <italic>Wood et al. 0576</italic> (PTBG) • 1 ♂; <italic>loc. cit.</italic>; 700 m alt.; 28 Mar 1991; <italic>Wood et al. 0690</italic> (PTBG) • 1 ♀; <italic>loc. cit.</italic>; 700 m alt.; 28 Mar 1991; <italic>Lorence et al. 6741</italic> (BISH, F, MO, PTBG, US) • 1 ♀; <italic>loc. cit.</italic>; 790 m alt.; 10 Apr 1991; <italic>Flynn et al. 4615</italic> (BISH, PTBG, US) • 1 ♀; <italic>loc. cit.</italic>; 13 Apr 1991; <italic>Flynn et al. 4591</italic> (PTBG) • 1 ♀, <italic>loc. cit.</italic>; 770 m alt.; 20 Apr 1991; <italic>Flynn et al. 4611</italic> (BISH, PTBG, US) • 1 ♀; <italic>loc. cit.</italic>; 870 m alt.; 13 May 1991; <italic>Lorence et al. 6785</italic> (PTBG) • 1 ♀, <italic>loc. cit.</italic>; 930 m alt.; 15 May 1991; <italic>Wood et al. 0840-A</italic> (PTBG) • 1 ♀; <italic>loc. cit.</italic>; 825 m alt.; 20 May 1991; <italic>Wood et al. 0865</italic> (PTBG) • 1 ♂; <italic>loc. cit.</italic>; 600 m alt.; 1 Jul 1991; <italic>Wood et al. 0997</italic> (PTBG, US) • 1 ♂; <italic>loc. cit.</italic>; 762 m alt.; 12 May 1995; <italic>Wood 4272</italic> (PTBG) • 1 ♀; <italic>loc. cit.</italic>; 762 m alt.; 12 May 1995; <italic>Wood 4273</italic> (NY, PTBG) • 1 ♀; <italic>loc. cit.</italic>; 732 m alt.; 15 Jan 2002; <italic>Perlman &amp; Hill 17891</italic> (BISH, NY, PTBG, US) • 1 ♂; <italic>loc. cit.</italic>; 975 m alt.; 28 Feb 2002; <italic>Perlman &amp; Hill 17920</italic> (BISH, MO, NY, PTBG) • 1 ♀; <italic>loc. cit.</italic>; 914 m alt.; 28 Feb 2002; <italic>Perlman &amp; Hill 17929</italic> (PTBG, US) • 1 ♂; <italic>loc. cit.</italic>; 899 m alt.; 4 Apr 2003; <italic>Perlman 18532</italic> (MO, PTBG, US) • 1 ♀; <italic>loc. cit.</italic>; 797 m alt.; 6 Apr 2009; <italic>Tangalin et al. 2003</italic> (MBK, PTBG, US) • 1 ♀; <italic>loc. cit.</italic>; 783 m alt.; 28 Jun 2012; <italic>Perlman &amp; Kishida 22954</italic> (BISH, NY, PTBG, US) • 1 ♀; <italic>loc. cit.</italic>; 725 m alt.; 2 Nov 2012; <italic>Perlman 23089</italic> (PTBG) • 1 ♀; <italic>loc. cit.</italic>; 759 m alt.; 23 May 2013; <italic>Perlman &amp; Kishida 23474</italic> (PTBG) • <bold>Waiahi</bold>; 1 ♀; 914 m alt.; 25 Nov 2013; <italic>Wood et al. 15743</italic> (BISH, PTBG, US) • 1 ♀; <italic>loc. cit.</italic>; 792 m alt.; 30 Dec 2013; <italic>Wood et al. 15770</italic> (BISH, PTBG, US) • 1 ♂; <italic>loc. cit.</italic>; 790 m alt.; 4 Apr 2019; <italic>Wood et al. 18141</italic> (BISH, NY, PTBG, US) • 1 ♂; <italic>loc. cit.</italic>; 805 m alt.; 4 Apr 2019; <italic>Wood et al. 18144</italic> (PTBG, US) •1 ♀; <italic>loc. cit.</italic>; 815 m alt.; 4 Apr 2019; <italic>Wood et al. 18154</italic> (PTBG, US) • <bold>Wainiha</bold>; 1 ♀; 732 m alt.; 23 Apr 2014; <italic>Wood et al. 15930</italic> (BISH, CAS, PTBG, US).</p><fig id="F2" position="float" orientation="portrait"><object-id xmlns:xlink="http://www.w3.org/1999/xlink" content-type="doi" xlink:type="simple">10.3897/phytokeys.257.154236.figure2</object-id><object-id xmlns:xlink="http://www.w3.org/1999/xlink" content-type="arpha" xlink:type="simple">D73CD25C-FE22-5305-8BE0-A40197A696EE</object-id><label>Figure 2.</label><caption><p><italic><tp:taxon-name><tp:taxon-name-part taxon-name-part-type="genus" reg="Geniostoma">Geniostoma</tp:taxon-name-part><tp:taxon-name-part taxon-name-part-type="species" reg="imadae">imadae</tp:taxon-name-part></tp:taxon-name></italic> K.R.Wood, Lorence &amp; W.L.Wagner <bold>A, B</bold> fruiting branches, unopened capsules with abaxial and adaxial leaf surfaces <bold>C</bold> freshly opened capsules showing apex with long beak, valves transversely wrinkled and seeds embedded in orange pulp <bold>D</bold> mature, open capsule with seeds embedded in dried pulp <bold>E</bold> abaxial surface of large leaf. Field photos: <bold>A, B</bold><italic>Wood, Heintzman &amp; Deans 19365</italic> (BISH, PTBG, US) <bold>C</bold><italic>Wood &amp; Heintzman 19638</italic> (PTBG) <bold>D</bold><italic>Wood, Heintzman &amp; Deans 19587</italic> (BISH, CAS, MO, NY, PTBG, US) <bold>E</bold><italic>Wood, Heintzman &amp; Deans 19570</italic> (BISH, PTBG, US). Scale bars: 1 cm (<bold>A, B, E</bold>); 5 mm (<bold>C, D</bold>). Photos by K.R. Wood.</p></caption><graphic xmlns:xlink="http://www.w3.org/1999/xlink" xlink:href="phytokeys-257-191_article-154236__-g002.jpg" position="float" orientation="portrait" xlink:type="simple" id="oo_1349634.jpg"><uri content-type="original_file" xlink:type="simple">https://binary.pensoft.net/fig/1349634</uri></graphic></fig><fig id="F3" position="float" orientation="portrait"><object-id xmlns:xlink="http://www.w3.org/1999/xlink" content-type="doi" xlink:type="simple">10.3897/phytokeys.257.154236.figure3</object-id><object-id xmlns:xlink="http://www.w3.org/1999/xlink" content-type="arpha" xlink:type="simple">8336A283-FF40-54BD-B16B-B15E107DC72C</object-id><label>Figure 3.</label><caption><p><bold>A, B</bold><italic><tp:taxon-name><tp:taxon-name-part taxon-name-part-type="genus" reg="Geniostoma">Geniostoma</tp:taxon-name-part><tp:taxon-name-part taxon-name-part-type="species" reg="imadae">imadae</tp:taxon-name-part></tp:taxon-name></italic> K.R.Wood, Lorence &amp; W.L.Wagner. <bold>A</bold> Fruiting branch <italic>in situ</italic><bold>B</bold> flowering branch <italic>in situ</italic><bold>C</bold> habitat, looking north along the main windward ridge of Kaua‘i, toward the Kawaikini summit. Field photos: <bold>A</bold><italic>Wood, Heintzman &amp; Deans 19365</italic> (BISH, PTBG, US) <bold>B</bold><italic>Wood 15474</italic> (BISH, PTBG) <bold>C</bold> photo taken 14 Nov 2019. Photos by K.R. Wood.</p></caption><graphic xmlns:xlink="http://www.w3.org/1999/xlink" xlink:href="phytokeys-257-191_article-154236__-g003.jpg" position="float" orientation="portrait" xlink:type="simple" id="oo_1349635.jpg"><uri content-type="original_file" xlink:type="simple">https://binary.pensoft.net/fig/1349635</uri></graphic></fig></tp:treatment-sec><tp:treatment-sec sec-type="phenology" id="SECID0E4HAE"><title>Phenology.</title><p><italic><tp:taxon-name><tp:taxon-name-part taxon-name-part-type="genus" reg="Geniostoma">Geniostoma</tp:taxon-name-part><tp:taxon-name-part taxon-name-part-type="species" reg="imadae">imadae</tp:taxon-name-part></tp:taxon-name></italic> has been observed with flower during the months of January to August, and with fruit October to February and April to August.</p></tp:treatment-sec><tp:treatment-sec sec-type="etymology" id="SECID0EOIAE"><title>Etymology.</title><p><italic>Geniostoma</italic> is derived from the Greek <italic>geneion</italic>, beard, and <italic>stoma</italic>, mouth, referring to the hairs on the inner rim of the corolla (<xref ref-type="bibr" rid="B16">Smith and Stone 1962</xref>; <xref ref-type="bibr" rid="B12">Lorence and Wagner 2020</xref>). The epithet of this new species recognizes Clyde Imada, Research Specialist at the Bishop Museum. It is with great respect and admiration for his many contributions to Hawaiian botany that we name this species in his honor.</p></tp:treatment-sec><tp:treatment-sec sec-type="Vernacular name" id="SECID0EHJAE"><title>Vernacular name.</title><p>Kāmakahala is the Hawaiian name for related species. The highly prized flowers of the Hawaiian members of the genus were used for leis and wreaths and reserved only for high chiefs (<xref ref-type="bibr" rid="B8">Hillebrand 1888</xref>).</p></tp:treatment-sec><tp:treatment-sec sec-type="Affinities" id="SECID0ERJAE"><title>Affinities.</title><p>Molecular phylogenetic analyses based on target-enrichment nuclear data using the <italic>Angiosperms353</italic> probe set (<xref ref-type="bibr" rid="B11">Johnson et al. 2019</xref>; Lichter-Marck et al. unpubl. data) support the recognition of two distinct lineages in the Hawaiian Islands, corresponding to <tp:taxon-name><tp:taxon-name-part taxon-name-part-type="genus" reg="Geniostoma">Geniostoma</tp:taxon-name-part><tp:taxon-name-part taxon-name-part-type="infraspecific-rank">subg.</tp:taxon-name-part><tp:taxon-name-part taxon-name-part-type="subgenus" reg="Labordia">Labordia</tp:taxon-name-part><tp:taxon-name-part taxon-name-part-type="infraspecific-rank">sect.</tp:taxon-name-part><tp:taxon-name-part taxon-name-part-type="section" reg="Labordia">Labordia</tp:taxon-name-part></tp:taxon-name> and <tp:taxon-name><tp:taxon-name-part taxon-name-part-type="genus" reg="Geniostoma">G.</tp:taxon-name-part><tp:taxon-name-part taxon-name-part-type="infraspecific-rank">sect.</tp:taxon-name-part><tp:taxon-name-part taxon-name-part-type="section" reg="Darbolia">Darbolia</tp:taxon-name-part></tp:taxon-name> recognized by <xref ref-type="bibr" rid="B3">Conn (1980)</xref>. The new taxon belongs to sect. <tp:taxon-name><tp:taxon-name-part taxon-name-part-type="genus" reg="Geniostoma"/><tp:taxon-name-part taxon-name-part-type="section" reg="Labordia">Labordia</tp:taxon-name-part></tp:taxon-name>, which is characterized by corollas orange-yellow and usually salverform in shape (vs. sect. <tp:taxon-name><tp:taxon-name-part taxon-name-part-type="genus" reg="Geniostoma"/><tp:taxon-name-part taxon-name-part-type="section" reg="Darbolia">Darbolia</tp:taxon-name-part></tp:taxon-name> with corollas white to greenish and urceolate) (Table <xref ref-type="table" rid="T1">1</xref>).</p><table-wrap id="T1" position="float" orientation="portrait"><label>Table 1.</label><caption><p>Comparison of morphological characters for all nine species of <italic><tp:taxon-name><tp:taxon-name-part taxon-name-part-type="genus" reg="Geniostoma">Geniostoma</tp:taxon-name-part></tp:taxon-name></italic> on Kaua`i.</p></caption><table id="TID0ESOBG" rules="all"><tbody><tr><th rowspan="1" colspan="1"/><th rowspan="1" colspan="1">
                    <italic>
                      <tp:taxon-name><tp:taxon-name-part taxon-name-part-type="genus" reg="Geniostoma">G.</tp:taxon-name-part><tp:taxon-name-part taxon-name-part-type="species" reg="imadae">imadae</tp:taxon-name-part></tp:taxon-name>
                    </italic>
                  </th><th rowspan="1" colspan="1">
                    <italic>
                      <tp:taxon-name><tp:taxon-name-part taxon-name-part-type="genus" reg="Geniostoma">G.</tp:taxon-name-part><tp:taxon-name-part taxon-name-part-type="species" reg="degeneri">degeneri</tp:taxon-name-part></tp:taxon-name>
                    </italic>
                  </th><th rowspan="1" colspan="1">
                    <italic>
                      <tp:taxon-name><tp:taxon-name-part taxon-name-part-type="genus" reg="Geniostoma">G.</tp:taxon-name-part><tp:taxon-name-part taxon-name-part-type="species" reg="helleri">helleri</tp:taxon-name-part></tp:taxon-name>
                    </italic>
                  </th><th rowspan="1" colspan="1">
                    <italic>
                      <tp:taxon-name><tp:taxon-name-part taxon-name-part-type="genus" reg="Geniostoma">G.</tp:taxon-name-part><tp:taxon-name-part taxon-name-part-type="species" reg="hirtellum">hirtellum</tp:taxon-name-part></tp:taxon-name>
                    </italic>
                  </th><th rowspan="1" colspan="1">
                    <italic>
                      <tp:taxon-name><tp:taxon-name-part taxon-name-part-type="genus" reg="Geniostoma">G.</tp:taxon-name-part><tp:taxon-name-part taxon-name-part-type="species" reg="lorencianum">lorencianum</tp:taxon-name-part></tp:taxon-name>
                    </italic>
                  </th><th rowspan="1" colspan="1">
                    <italic>
                      <tp:taxon-name><tp:taxon-name-part taxon-name-part-type="genus" reg="Geniostoma">G.</tp:taxon-name-part><tp:taxon-name-part taxon-name-part-type="species" reg="lydgatei">lydgatei</tp:taxon-name-part></tp:taxon-name>
                    </italic>
                  </th><th rowspan="1" colspan="1">
                    <italic>
                      <tp:taxon-name><tp:taxon-name-part taxon-name-part-type="genus" reg="Geniostoma">G.</tp:taxon-name-part><tp:taxon-name-part taxon-name-part-type="species" reg="pumilum">pumilum</tp:taxon-name-part></tp:taxon-name>
                    </italic>
                  </th><th rowspan="1" colspan="1">
                    <italic>
                      <tp:taxon-name><tp:taxon-name-part taxon-name-part-type="genus" reg="Geniostoma">G.</tp:taxon-name-part><tp:taxon-name-part taxon-name-part-type="species" reg="tinifolium">tinifolium</tp:taxon-name-part></tp:taxon-name>
                    </italic>
                  </th><th rowspan="1" colspan="1">
                    <italic>
                      <tp:taxon-name><tp:taxon-name-part taxon-name-part-type="genus" reg="Geniostoma">G.</tp:taxon-name-part><tp:taxon-name-part taxon-name-part-type="species" reg="waialealae">waialealae</tp:taxon-name-part></tp:taxon-name>
                    </italic>
                  </th></tr><tr><td rowspan="1" colspan="1">
                    <bold>Pubescence on young stems</bold>
                  </td><td rowspan="1" colspan="1">glabrous</td><td rowspan="1" colspan="1">hispidulous or glabrate</td><td rowspan="1" colspan="1">glabrous</td><td rowspan="1" colspan="1">hirtellous</td><td rowspan="1" colspan="1">tomentose</td><td rowspan="1" colspan="1">hispidulous</td><td rowspan="1" colspan="1">glabrate</td><td rowspan="1" colspan="1">glabrous</td><td rowspan="1" colspan="1">hispid</td></tr><tr><td rowspan="1" colspan="1">
                    <bold>Young stems angled, winged, or terete</bold>
                  </td><td rowspan="1" colspan="1">terete</td><td rowspan="1" colspan="1">terete or weakly angled</td><td rowspan="1" colspan="1">terete</td><td rowspan="1" colspan="1">sharply angled to winged</td><td rowspan="1" colspan="1">terete</td><td rowspan="1" colspan="1">sharply angled</td><td rowspan="1" colspan="1">sharply angled to winged</td><td rowspan="1" colspan="1">terete</td><td rowspan="1" colspan="1">angled</td></tr><tr><td rowspan="1" colspan="1">
                    <bold>Pubescence on abaxial leaf surface</bold>
                  </td><td rowspan="1" colspan="1">glabrous</td><td rowspan="1" colspan="1">hirtellous</td><td rowspan="1" colspan="1">glabrous</td><td rowspan="1" colspan="1">hispid</td><td rowspan="1" colspan="1">tomentose</td><td rowspan="1" colspan="1">hispidulous</td><td rowspan="1" colspan="1">glabrous</td><td rowspan="1" colspan="1">glabrous</td><td rowspan="1" colspan="1">hispidulous</td></tr><tr><td rowspan="1" colspan="1">
                    <bold>Leaf base</bold>
                  </td><td rowspan="1" colspan="1">cuneate to acuminate</td><td rowspan="1" colspan="1">subtruncate to cuneate</td><td rowspan="1" colspan="1">cuneate</td><td rowspan="1" colspan="1">cuneate</td><td rowspan="1" colspan="1">cordate to auriculate</td><td rowspan="1" colspan="1">attenuate To cuneate</td><td rowspan="1" colspan="1">cuneate</td><td rowspan="1" colspan="1">cuneate</td><td rowspan="1" colspan="1">cuneate</td></tr><tr><td rowspan="1" colspan="1">
                    <bold>Stipule length</bold>
                  </td><td rowspan="1" colspan="1">4–8(–11) mm</td><td rowspan="1" colspan="1">6–11 mm</td><td rowspan="1" colspan="1">1–5 mm</td><td rowspan="1" colspan="1">2–6(–8) mm</td><td rowspan="1" colspan="1">1.5–2 mm</td><td rowspan="1" colspan="1">4–5 mm</td><td rowspan="1" colspan="1">5–9 mm</td><td rowspan="1" colspan="1">1–4 mm</td><td rowspan="1" colspan="1">1.8–2.5 mm</td></tr><tr><td rowspan="1" colspan="1">
                    <bold>Stipule pubescence</bold>
                  </td><td rowspan="1" colspan="1">glabrous</td><td rowspan="1" colspan="1">glabrous</td><td rowspan="1" colspan="1">glabrous</td><td rowspan="1" colspan="1">glabrous</td><td rowspan="1" colspan="1">hirsute to tomentose</td><td rowspan="1" colspan="1">glabrous or hispidulous</td><td rowspan="1" colspan="1">glabrous</td><td rowspan="1" colspan="1">margins ± ciliate</td><td rowspan="1" colspan="1">hispidulous</td></tr><tr><td rowspan="1" colspan="1">
                    <bold>Peduncle length</bold>
                  </td><td rowspan="1" colspan="1">(15–)20–75 mm</td><td rowspan="1" colspan="1">sessile</td><td rowspan="1" colspan="1">5–20 mm</td><td rowspan="1" colspan="1">sessile</td><td rowspan="1" colspan="1">20–60 mm</td><td rowspan="1" colspan="1">sessile</td><td rowspan="1" colspan="1">0–6 mm</td><td rowspan="1" colspan="1">9–35 mm</td><td rowspan="1" colspan="1">subsessile</td></tr><tr><td rowspan="1" colspan="1"><bold>Flower</bold> #</td><td rowspan="1" colspan="1">3–10</td><td rowspan="1" colspan="1">3–10(–15)</td><td rowspan="1" colspan="1">3–9</td><td rowspan="1" colspan="1">(3–)6–25(–50)</td><td rowspan="1" colspan="1">3–34</td><td rowspan="1" colspan="1">6–20</td><td rowspan="1" colspan="1">1–15</td><td rowspan="1" colspan="1">(3–)9–12(–19)</td><td rowspan="1" colspan="1">3–12</td></tr><tr><td rowspan="1" colspan="1">
                    <bold>Corolla shape &amp; color</bold>
                  </td><td rowspan="1" colspan="1">salverform, orange-yellow</td><td rowspan="1" colspan="1">salverform, orange-yellow</td><td rowspan="1" colspan="1">urceolate, white or pale green-yellow</td><td rowspan="1" colspan="1">salverform, green-yellow or yellow-orange</td><td rowspan="1" colspan="1">urceolate, green</td><td rowspan="1" colspan="1">salverform, pale yellow</td><td rowspan="1" colspan="1">salverform, orange</td><td rowspan="1" colspan="1">urceolate, green-yellow</td><td rowspan="1" colspan="1">salverform, yellow</td></tr><tr><td rowspan="1" colspan="1">
                    <bold>Corolla tube length</bold>
                  </td><td rowspan="1" colspan="1">8–12 mm</td><td rowspan="1" colspan="1">10–11 mm</td><td rowspan="1" colspan="1">7–8 mm</td><td rowspan="1" colspan="1">(11–)14– 23(–28) mm</td><td rowspan="1" colspan="1">10–13 mm</td><td rowspan="1" colspan="1">4 mm</td><td rowspan="1" colspan="1">9–10 mm</td><td rowspan="1" colspan="1">5.5–7.8 mm</td><td rowspan="1" colspan="1">5.5–10 mm</td></tr><tr><td rowspan="1" colspan="1">
                    <bold>Corolla lobe length</bold>
                  </td><td rowspan="1" colspan="1">9–11 mm</td><td rowspan="1" colspan="1">8–10 mm</td><td rowspan="1" colspan="1">2–3.5 mm</td><td rowspan="1" colspan="1">7–15(–18) mm</td><td rowspan="1" colspan="1">1.4–1.7 mm</td><td rowspan="1" colspan="1">2.5–3 mm</td><td rowspan="1" colspan="1">5–7 mm</td><td rowspan="1" colspan="1">1.7–2.3 mm</td><td rowspan="1" colspan="1">3–5 mm</td></tr><tr><td rowspan="1" colspan="1">
                    <bold>Calyx lobe length</bold>
                  </td><td rowspan="1" colspan="1">5–9 mm</td><td rowspan="1" colspan="1">6–15 mm</td><td rowspan="1" colspan="1">1.7–2.5 mm</td><td rowspan="1" colspan="1">3–10 mm</td><td rowspan="1" colspan="1">2.0–2.7 mm</td><td rowspan="1" colspan="1">1.5–2(–2.5) mm</td><td rowspan="1" colspan="1">6–11 mm</td><td rowspan="1" colspan="1">1.5–3 mm</td><td rowspan="1" colspan="1">3–6.5 mm</td></tr><tr><td rowspan="1" colspan="1">
                    <bold>Calyx lobe width</bold>
                  </td><td rowspan="1" colspan="1">0.8–3 mm</td><td rowspan="1" colspan="1">3–4 mm</td><td rowspan="1" colspan="1">0.8–1.3 mm</td><td rowspan="1" colspan="1">0.8–2(–2.5) mm</td><td rowspan="1" colspan="1">0.9–1.3 mm</td><td rowspan="1" colspan="1">0.5–0.8 mm</td><td rowspan="1" colspan="1">2–3 mm</td><td rowspan="1" colspan="1">0.7–1.6 mm</td><td rowspan="1" colspan="1">0.4–1.2 mm</td></tr><tr><td rowspan="1" colspan="1">
                    <bold>Capsule valves</bold>
                  </td><td rowspan="1" colspan="1">transversely wrinkled</td><td rowspan="1" colspan="1">transversely wrinkled</td><td rowspan="1" colspan="1">longitudinally striate</td><td rowspan="1" colspan="1">transversely wrinkled</td><td rowspan="1" colspan="1">longitudinally striate</td><td rowspan="1" colspan="1">transversely wrinkled</td><td rowspan="1" colspan="1">transversely wrinkled</td><td rowspan="1" colspan="1">transversely wrinkled</td><td rowspan="1" colspan="1">transversely wrinkled</td></tr><tr><td rowspan="1" colspan="1">
                    <bold>Capsule length</bold>
                  </td><td rowspan="1" colspan="1">10–15 mm</td><td rowspan="1" colspan="1">20–30 mm</td><td rowspan="1" colspan="1">9–20 mm</td><td rowspan="1" colspan="1">15–34 mm</td><td rowspan="1" colspan="1">25–37 mm</td><td rowspan="1" colspan="1">3.5–4 mm</td><td rowspan="1" colspan="1">9–14 mm</td><td rowspan="1" colspan="1">8–17 mm</td><td rowspan="1" colspan="1">9–15 mm</td></tr><tr><td rowspan="1" colspan="1">
                    <bold>Capsule w/ keel</bold>
                  </td><td rowspan="1" colspan="1">no</td><td rowspan="1" colspan="1">yes</td><td rowspan="1" colspan="1">no</td><td rowspan="1" colspan="1">no</td><td rowspan="1" colspan="1">no</td><td rowspan="1" colspan="1">no</td><td rowspan="1" colspan="1">yes</td><td rowspan="1" colspan="1">yes</td><td rowspan="1" colspan="1">yes</td></tr><tr><td rowspan="1" colspan="1">
                    <bold>Capsule valves</bold>
                  </td><td rowspan="1" colspan="1">2-valved</td><td rowspan="1" colspan="1">2-valved</td><td rowspan="1" colspan="1">2(3)-valved</td><td rowspan="1" colspan="1">2(3)-valved</td><td rowspan="1" colspan="1">2-valved</td><td rowspan="1" colspan="1">2-valved</td><td rowspan="1" colspan="1">3-valved</td><td rowspan="1" colspan="1">2(3)-valved</td><td rowspan="1" colspan="1">2(3)-valved</td></tr><tr><td rowspan="1" colspan="1">
                    <bold>Capsule beak length</bold>
                  </td><td rowspan="1" colspan="1">2–4 mm</td><td rowspan="1" colspan="1">1–2.5 mm</td><td rowspan="1" colspan="1">0.7–1.2 mm</td><td rowspan="1" colspan="1">(1.5–)2.5–6 mm</td><td rowspan="1" colspan="1">3.5 mm</td><td rowspan="1" colspan="1">0.2–0.3 mm</td><td rowspan="1" colspan="1">1.5–2.5 mm</td><td rowspan="1" colspan="1">0.5–1.5 mm</td><td rowspan="1" colspan="1">0.2–1.8 mm</td></tr></tbody></table></table-wrap><p>Morphologically, <italic><tp:taxon-name><tp:taxon-name-part taxon-name-part-type="genus" reg="Geniostoma">Geniostoma</tp:taxon-name-part><tp:taxon-name-part taxon-name-part-type="species" reg="imadae">imadae</tp:taxon-name-part></tp:taxon-name></italic> is most similar to <italic><tp:taxon-name><tp:taxon-name-part taxon-name-part-type="genus" reg="Geniostoma">G.</tp:taxon-name-part><tp:taxon-name-part taxon-name-part-type="species" reg="degeneri">degeneri</tp:taxon-name-part></tp:taxon-name></italic> (Fig. <xref ref-type="fig" rid="F4">4A–C</xref>), yet can be easily separated by features stated in the diagnosis. The leaves, stipules and flowers of <italic><tp:taxon-name><tp:taxon-name-part taxon-name-part-type="genus" reg="Geniostoma">G.</tp:taxon-name-part><tp:taxon-name-part taxon-name-part-type="species" reg="imadae">imadae</tp:taxon-name-part></tp:taxon-name></italic> are also quite similar to <italic><tp:taxon-name><tp:taxon-name-part taxon-name-part-type="genus" reg="Geniostoma">G.</tp:taxon-name-part><tp:taxon-name-part taxon-name-part-type="species" reg="pumilum">pumilum</tp:taxon-name-part></tp:taxon-name></italic> (Hillebr.) Byng &amp; Christenh. (Fig. <xref ref-type="fig" rid="F4">4D–F</xref>), yet <italic><tp:taxon-name><tp:taxon-name-part taxon-name-part-type="genus" reg="Geniostoma">G.</tp:taxon-name-part><tp:taxon-name-part taxon-name-part-type="species" reg="imadae">imadae</tp:taxon-name-part></tp:taxon-name></italic> starkly differs in having stems terete (vs. sharply angled or winged), peduncles 20–75 mm long (vs. 0–6 mm), corolla lobes 9–11 mm long (vs. 5–7 mm), corolla glabrous externally (vs. hirsute), and capsules not keeled, 2-valved (vs. keeled, 3-valved). Interestingly, <italic><tp:taxon-name><tp:taxon-name-part taxon-name-part-type="genus" reg="Geniostoma">G.</tp:taxon-name-part><tp:taxon-name-part taxon-name-part-type="species" reg="imadae">imadae</tp:taxon-name-part></tp:taxon-name></italic> has been misidentified as <italic><tp:taxon-name><tp:taxon-name-part taxon-name-part-type="genus" reg="Geniostoma">G.</tp:taxon-name-part><tp:taxon-name-part taxon-name-part-type="species" reg="tinifolium">tinifolium</tp:taxon-name-part></tp:taxon-name></italic> (A.Gray) B.J.Conn because of their superficial similarity in having long pedunculate cymes, yet both belong to different lineages with <italic><tp:taxon-name><tp:taxon-name-part taxon-name-part-type="genus" reg="Geniostoma">G.</tp:taxon-name-part><tp:taxon-name-part taxon-name-part-type="species" reg="imadae">imadae</tp:taxon-name-part></tp:taxon-name></italic> being a member of sect. <tp:taxon-name><tp:taxon-name-part taxon-name-part-type="genus" reg="Geniostoma"/><tp:taxon-name-part taxon-name-part-type="section" reg="Labordia">Labordia</tp:taxon-name-part></tp:taxon-name> (vs. sect. <tp:taxon-name><tp:taxon-name-part taxon-name-part-type="genus" reg="Geniostoma"/><tp:taxon-name-part taxon-name-part-type="section" reg="Darbolia">Darbolia</tp:taxon-name-part></tp:taxon-name> for <italic><tp:taxon-name><tp:taxon-name-part taxon-name-part-type="genus" reg="Geniostoma">G.</tp:taxon-name-part><tp:taxon-name-part taxon-name-part-type="species" reg="tinifolium">tinifolium</tp:taxon-name-part></tp:taxon-name></italic>). Peduncle length has been used to distinguish these sections previously, but is not congruent with floral traits and molecular phylogenetic evidence. Taxa with elongate peduncles are compared in Table <xref ref-type="table" rid="T2">2</xref>. <italic><tp:taxon-name><tp:taxon-name-part taxon-name-part-type="genus" reg="Geniostoma">Geniostoma</tp:taxon-name-part><tp:taxon-name-part taxon-name-part-type="species" reg="imadae">imadae</tp:taxon-name-part></tp:taxon-name></italic> clearly differs from <italic><tp:taxon-name><tp:taxon-name-part taxon-name-part-type="genus" reg="Geniostoma">G.</tp:taxon-name-part><tp:taxon-name-part taxon-name-part-type="species" reg="tinifolium">tinifolium</tp:taxon-name-part></tp:taxon-name></italic> in having corolla tubes 8–12 mm long (vs. 5.5–8 mm), corolla lobes 9–11 mm long (vs. 1.5–3 mm), corolla color orange-yellow (vs. green-yellow), corolla shape salverform (vs. urceolate) stipules glabrous (vs. ± ciliate), and capsules not keeled, 2-valved (vs. keeled, 2(3)-valved). (Tables <xref ref-type="table" rid="T1">1</xref>, <xref ref-type="table" rid="T2">2</xref>).</p><fig id="F4" position="float" orientation="portrait"><object-id xmlns:xlink="http://www.w3.org/1999/xlink" content-type="doi" xlink:type="simple">10.3897/phytokeys.257.154236.figure4</object-id><object-id xmlns:xlink="http://www.w3.org/1999/xlink" content-type="arpha" xlink:type="simple">828F5963-3358-5474-8393-0FD0268EC8AA</object-id><label>Figure 4.</label><caption><p><bold>A–C</bold><italic><tp:taxon-name><tp:taxon-name-part taxon-name-part-type="genus" reg="Geniostoma">Geniostoma</tp:taxon-name-part><tp:taxon-name-part taxon-name-part-type="species" reg="degeneri">degeneri</tp:taxon-name-part></tp:taxon-name></italic> (Sherff) Byng &amp; Christenh. <bold>A</bold> Flowers on sessile cyme <bold>B</bold> mature keeled capsule with seeds embedded in orange pulp <bold>C</bold> immature fruit <bold>D–F</bold><italic><tp:taxon-name><tp:taxon-name-part taxon-name-part-type="genus" reg="Geniostoma">Geniostoma</tp:taxon-name-part><tp:taxon-name-part taxon-name-part-type="species" reg="pumilum">pumilum</tp:taxon-name-part></tp:taxon-name></italic> (Hillebr.) Byng &amp; Christenh. <bold>D</bold> habit with flowers and fruit on sessile cymes <bold>E</bold> fruiting branch with keeled 3-valved capsules <bold>F</bold> flowers with short lobes on sessile cyme. Field photos: <bold>A</bold><italic>Wood 17342</italic> (BISH, NY, PTBG, UC, US) <bold>B</bold><italic>Wood et al. 17514</italic> (PTBG) <bold>C</bold><italic>Wood &amp; Query 18022</italic> (BISH, PTBG) <bold>D</bold><italic>Wood 12291</italic> (BISH, PTBG) <bold>E</bold><italic>Wood, Heintzman &amp; Deans 19272</italic> (BISH, CAS, PTBG, US) <bold>F</bold><italic>Wood 12304</italic> (PTBG). Photos by K.R. Wood.</p></caption><graphic xmlns:xlink="http://www.w3.org/1999/xlink" xlink:href="phytokeys-257-191_article-154236__-g004.jpg" position="float" orientation="portrait" xlink:type="simple" id="oo_1349636.jpg"><uri content-type="original_file" xlink:type="simple">https://binary.pensoft.net/fig/1349636</uri></graphic></fig><table-wrap id="T2" position="float" orientation="portrait"><label>Table 2.</label><caption><p>Comparison of morphological characters for species of Hawaiian <italic><tp:taxon-name><tp:taxon-name-part taxon-name-part-type="genus" reg="Geniostoma">Geniostoma</tp:taxon-name-part></tp:taxon-name></italic> having peduncles &gt;7 mm long.</p></caption><table id="TID0EGLAI" rules="all"><tbody><tr><th rowspan="1" colspan="1"/><th rowspan="1" colspan="2">
                    <tp:taxon-name><tp:taxon-name-part taxon-name-part-type="genus" reg="Geniostoma">Geniostoma</tp:taxon-name-part><tp:taxon-name-part taxon-name-part-type="infraspecific-rank">subg.</tp:taxon-name-part><tp:taxon-name-part taxon-name-part-type="subgenus" reg="Labordia">Labordia</tp:taxon-name-part><tp:taxon-name-part taxon-name-part-type="infraspecific-rank">sect.</tp:taxon-name-part><tp:taxon-name-part taxon-name-part-type="section" reg="Labordia">Labordia</tp:taxon-name-part></tp:taxon-name>
                  </th><th rowspan="1" colspan="5">
                    <tp:taxon-name><tp:taxon-name-part taxon-name-part-type="genus" reg="Geniostoma">Geniostoma</tp:taxon-name-part><tp:taxon-name-part taxon-name-part-type="infraspecific-rank">subg.</tp:taxon-name-part><tp:taxon-name-part taxon-name-part-type="subgenus" reg="Labordia">Labordia</tp:taxon-name-part><tp:taxon-name-part taxon-name-part-type="infraspecific-rank">sect.</tp:taxon-name-part><tp:taxon-name-part taxon-name-part-type="section" reg="Darbolia">Darbolia</tp:taxon-name-part></tp:taxon-name>
                  </th></tr><tr><td rowspan="1" colspan="1">
                    <bold>Species</bold>
                  </td><td rowspan="1" colspan="1">
                    <bold>
                      <italic>
                        <tp:taxon-name><tp:taxon-name-part taxon-name-part-type="genus" reg="Geniostoma">G.</tp:taxon-name-part><tp:taxon-name-part taxon-name-part-type="species" reg="imadae">imadae</tp:taxon-name-part></tp:taxon-name>
                      </italic>
                    </bold>
                  </td><td rowspan="1" colspan="1">
                    <bold>
                      <italic>
                        <tp:taxon-name><tp:taxon-name-part taxon-name-part-type="genus" reg="Geniostoma">G.</tp:taxon-name-part><tp:taxon-name-part taxon-name-part-type="species" reg="cyrtandrae">cyrtandrae</tp:taxon-name-part></tp:taxon-name>
                      </italic>
                    </bold>
                  </td><td rowspan="1" colspan="1">
                    <bold>
                      <italic>
                        <tp:taxon-name><tp:taxon-name-part taxon-name-part-type="genus" reg="Geniostoma">G.</tp:taxon-name-part><tp:taxon-name-part taxon-name-part-type="species" reg="helleri">helleri</tp:taxon-name-part></tp:taxon-name>
                      </italic>
                    </bold>
                  </td><td rowspan="1" colspan="1">
                    <bold>
                      <italic>
                        <tp:taxon-name><tp:taxon-name-part taxon-name-part-type="genus" reg="Geniostoma">G.</tp:taxon-name-part><tp:taxon-name-part taxon-name-part-type="species" reg="kaalae">kaalae</tp:taxon-name-part></tp:taxon-name>
                      </italic>
                    </bold>
                  </td><td rowspan="1" colspan="1">
                    <bold>
                      <italic>
                        <tp:taxon-name><tp:taxon-name-part taxon-name-part-type="genus" reg="Geniostoma">G.</tp:taxon-name-part><tp:taxon-name-part taxon-name-part-type="species" reg="lorencianum">lorencianum</tp:taxon-name-part></tp:taxon-name>
                      </italic>
                    </bold>
                  </td><td rowspan="1" colspan="1">
                    <bold>
                      <italic>
                        <tp:taxon-name><tp:taxon-name-part taxon-name-part-type="genus" reg="Geniostoma">G.</tp:taxon-name-part><tp:taxon-name-part taxon-name-part-type="species" reg="tinifolium">tinifolium</tp:taxon-name-part></tp:taxon-name>
                      </italic>
                    </bold>
                  </td><td rowspan="1" colspan="1">
                    <bold>
                      <italic>
                        <tp:taxon-name><tp:taxon-name-part taxon-name-part-type="genus" reg="Geniostoma">G.</tp:taxon-name-part><tp:taxon-name-part taxon-name-part-type="species" reg="triflorum">triflorum</tp:taxon-name-part></tp:taxon-name>
                      </italic>
                    </bold>
                  </td></tr><tr><td rowspan="1" colspan="1">
                    <bold>Pubescence on stems</bold>
                  </td><td rowspan="1" colspan="1">glabrous</td><td rowspan="1" colspan="1">short-hispidulous</td><td rowspan="1" colspan="1">glabrous</td><td rowspan="1" colspan="1">short-hispidulous</td><td rowspan="1" colspan="1">tomentose</td><td rowspan="1" colspan="1">glabrous</td><td rowspan="1" colspan="1">glabrous</td></tr><tr><td rowspan="1" colspan="1">
                    <bold>Pubescence on lower leaves</bold>
                  </td><td rowspan="1" colspan="1">glabrous</td><td rowspan="1" colspan="1">short-hispidulous</td><td rowspan="1" colspan="1">glabrous</td><td rowspan="1" colspan="1">short-hispidulous</td><td rowspan="1" colspan="1">tomentose</td><td rowspan="1" colspan="1">glabrous</td><td rowspan="1" colspan="1">glabrous</td></tr><tr><td rowspan="1" colspan="1">
                    <bold>Leaf base</bold>
                  </td><td rowspan="1" colspan="1">cuneate to<break/> acuminate</td><td rowspan="1" colspan="1">cuneate</td><td rowspan="1" colspan="1">cuneate</td><td rowspan="1" colspan="1">cordate to truncate</td><td rowspan="1" colspan="1">cordate to auriculate</td><td rowspan="1" colspan="1">cuneate</td><td rowspan="1" colspan="1">cordate</td></tr><tr><td rowspan="1" colspan="1">
                    <bold>Stipule length</bold>
                  </td><td rowspan="1" colspan="1">4–8(–11) mm</td><td rowspan="1" colspan="1">3–7 mm</td><td rowspan="1" colspan="1">1–5 mm</td><td rowspan="1" colspan="1">1.5–2.4 mm</td><td rowspan="1" colspan="1">1.5–2 mm</td><td rowspan="1" colspan="1">1–4 mm</td><td rowspan="1" colspan="1">1–4 mm</td></tr><tr><td rowspan="1" colspan="1">
                    <bold>Stipule pubescence</bold>
                  </td><td rowspan="1" colspan="1">glabrous</td><td rowspan="1" colspan="1">margins ± ciliate</td><td rowspan="1" colspan="1">glabrous</td><td rowspan="1" colspan="1">margins ± ciliate</td><td rowspan="1" colspan="1">hirsute to tomentose</td><td rowspan="1" colspan="1">margins ± ciliate</td><td rowspan="1" colspan="1">margins ± ciliate</td></tr><tr><td rowspan="1" colspan="1">
                    <bold>Peduncle length</bold>
                  </td><td rowspan="1" colspan="1">20–75 mm</td><td rowspan="1" colspan="1">0–10 mm</td><td rowspan="1" colspan="1">5–20 mm</td><td rowspan="1" colspan="1">15–50 mm</td><td rowspan="1" colspan="1">20–60 mm</td><td rowspan="1" colspan="1">9–35 mm</td><td rowspan="1" colspan="1">40–80 mm</td></tr><tr><td rowspan="1" colspan="1">
                    <bold>Capsule valves</bold>
                  </td><td rowspan="1" colspan="1">transversely wrinkled</td><td rowspan="1" colspan="1">transversely wrinkled</td><td rowspan="1" colspan="1">longitudinally striate</td><td rowspan="1" colspan="1">transversely wrinkled</td><td rowspan="1" colspan="1">longitudinally striate</td><td rowspan="1" colspan="1">transversely wrinkled</td><td rowspan="1" colspan="1">transversely wrinkled</td></tr><tr><td rowspan="1" colspan="1">
                    <bold>Corolla tube length</bold>
                  </td><td rowspan="1" colspan="1">8–12 mm</td><td rowspan="1" colspan="1">15–22 mm</td><td rowspan="1" colspan="1">7–8 mm</td><td rowspan="1" colspan="1">9–10 mm</td><td rowspan="1" colspan="1">10–13 mm</td><td rowspan="1" colspan="1">5.5–7.8 mm</td><td rowspan="1" colspan="1">6–10 mm</td></tr><tr><td rowspan="1" colspan="1">
                    <bold>Corolla lobe length</bold>
                  </td><td rowspan="1" colspan="1">9–11 mm</td><td rowspan="1" colspan="1">8–13 mm</td><td rowspan="1" colspan="1">2–3.5 mm</td><td rowspan="1" colspan="1">2–3 mm</td><td rowspan="1" colspan="1">1.4–1.7 mm</td><td rowspan="1" colspan="1">1.7–2.3 mm</td><td rowspan="1" colspan="1">1.5–2.5 mm</td></tr><tr><td rowspan="1" colspan="1">
                    <bold>Corolla color</bold>
                  </td><td rowspan="1" colspan="1">orange-yellow</td><td rowspan="1" colspan="1">pale yellow</td><td rowspan="1" colspan="1">white or<break/> green-yellow</td><td rowspan="1" colspan="1">green or green-yellow</td><td rowspan="1" colspan="1">green</td><td rowspan="1" colspan="1">green-yellow</td><td rowspan="1" colspan="1">green-yellow</td></tr><tr><td rowspan="1" colspan="1">
                    <bold>Corolla shape</bold>
                  </td><td rowspan="1" colspan="1">salverform</td><td rowspan="1" colspan="1">salverform</td><td rowspan="1" colspan="1">urceolate</td><td rowspan="1" colspan="1">urceolate</td><td rowspan="1" colspan="1">urceolate</td><td rowspan="1" colspan="1">urceolate</td><td rowspan="1" colspan="1">urceolate</td></tr></tbody></table></table-wrap></tp:treatment-sec><tp:treatment-sec sec-type="distribution" id="SECID0EN2AG"><title>Distribution and ecology.</title><p><italic><tp:taxon-name><tp:taxon-name-part taxon-name-part-type="genus" reg="Geniostoma">Geniostoma</tp:taxon-name-part><tp:taxon-name-part taxon-name-part-type="species" reg="imadae">imadae</tp:taxon-name-part></tp:taxon-name></italic> is endemic to the volcanic island of Kaua‘i, where it is has been documented along the central northern ridges, slopes and riparian valleys of Wainiha, Lumaha‘i and Hanalei and extends south along the islands central eastern windward regions of ‘Ili‘ili‘ula, ‘Iole, Kamo‘oloa, Waiahi, and Wahiawa (Figs <xref ref-type="fig" rid="F3">3C</xref>, <xref ref-type="fig" rid="F5">5</xref>). We estimate ca. 800 to 1250 individuals occur in lowland to montane wet forests ranging in elevation between 600–1234 m and dominated by trees of <italic><tp:taxon-name><tp:taxon-name-part taxon-name-part-type="genus" reg="Metrosideros">Metrosideros</tp:taxon-name-part></tp:taxon-name></italic> Banks ex Gaertn. (<tp:taxon-name><tp:taxon-name-part taxon-name-part-type="family">Myrtaceae</tp:taxon-name-part></tp:taxon-name>) and <italic><tp:taxon-name><tp:taxon-name-part taxon-name-part-type="genus" reg="Cheirodendron">Cheirodendron</tp:taxon-name-part></tp:taxon-name></italic> Nutt. ex Seem. (<tp:taxon-name><tp:taxon-name-part taxon-name-part-type="family">Araliaceae</tp:taxon-name-part></tp:taxon-name>). Greater numbers of <italic><tp:taxon-name><tp:taxon-name-part taxon-name-part-type="genus" reg="Geniostoma">G.</tp:taxon-name-part><tp:taxon-name-part taxon-name-part-type="species" reg="imadae">imadae</tp:taxon-name-part></tp:taxon-name></italic> are found along forested stream banks but also inhabit upper forested slopes that extend up to dividing ridges and border expansive patches of matting ferns such as <italic><tp:taxon-name><tp:taxon-name-part taxon-name-part-type="genus" reg="Dicranopteris">Dicranopteris</tp:taxon-name-part></tp:taxon-name></italic> Bernh. and <italic><tp:taxon-name><tp:taxon-name-part taxon-name-part-type="genus" reg="Diplopterygium">Diplopterygium</tp:taxon-name-part></tp:taxon-name></italic> (Diels) Nakai (<tp:taxon-name><tp:taxon-name-part taxon-name-part-type="family">Gleicheniaceae</tp:taxon-name-part></tp:taxon-name>). Associated genera of trees and shrubs include <italic><tp:taxon-name><tp:taxon-name-part taxon-name-part-type="genus" reg="Polyscias">Polyscias</tp:taxon-name-part></tp:taxon-name></italic> J.R.Forst. &amp; G.Forst. (<tp:taxon-name><tp:taxon-name-part taxon-name-part-type="family">Araliaceae</tp:taxon-name-part></tp:taxon-name>); <italic><tp:taxon-name><tp:taxon-name-part taxon-name-part-type="genus" reg="Pritchardia">Pritchardia</tp:taxon-name-part></tp:taxon-name></italic> Seem. &amp; H.Wendl. (<tp:taxon-name><tp:taxon-name-part taxon-name-part-type="family">Arecaceae</tp:taxon-name-part></tp:taxon-name>); <italic><tp:taxon-name><tp:taxon-name-part taxon-name-part-type="genus" reg="Dubautia">Dubautia</tp:taxon-name-part></tp:taxon-name></italic> Gaudich. (<tp:taxon-name><tp:taxon-name-part taxon-name-part-type="family">Asteraceae</tp:taxon-name-part></tp:taxon-name>); <italic><tp:taxon-name><tp:taxon-name-part taxon-name-part-type="genus" reg="Cyanea">Cyanea</tp:taxon-name-part></tp:taxon-name></italic> Gaudich. (<tp:taxon-name><tp:taxon-name-part taxon-name-part-type="family">Campanulaceae</tp:taxon-name-part></tp:taxon-name>), <italic><tp:taxon-name><tp:taxon-name-part taxon-name-part-type="genus" reg="Perrottetia">Perrottetia</tp:taxon-name-part></tp:taxon-name></italic> Kunth (<tp:taxon-name><tp:taxon-name-part taxon-name-part-type="family">Dipentodontaceae</tp:taxon-name-part></tp:taxon-name>); <italic><tp:taxon-name><tp:taxon-name-part taxon-name-part-type="genus" reg="Antidesma">Antidesma</tp:taxon-name-part></tp:taxon-name></italic> L., <italic><tp:taxon-name><tp:taxon-name-part taxon-name-part-type="genus" reg="Euphorbia">Euphorbia</tp:taxon-name-part></tp:taxon-name></italic> L. (<tp:taxon-name><tp:taxon-name-part taxon-name-part-type="family">Euphorbiaceae</tp:taxon-name-part></tp:taxon-name>); <italic><tp:taxon-name><tp:taxon-name-part taxon-name-part-type="genus" reg="Hydrangea">Hydrangea</tp:taxon-name-part></tp:taxon-name></italic> Gronov. (<tp:taxon-name><tp:taxon-name-part taxon-name-part-type="family">Hydrangeaceae</tp:taxon-name-part></tp:taxon-name>); <italic><tp:taxon-name><tp:taxon-name-part taxon-name-part-type="genus" reg="Geniostoma">Geniostoma</tp:taxon-name-part></tp:taxon-name></italic> (<tp:taxon-name><tp:taxon-name-part taxon-name-part-type="family">Loganiaceae</tp:taxon-name-part></tp:taxon-name>); <italic><tp:taxon-name><tp:taxon-name-part taxon-name-part-type="genus" reg="Myrsine">Myrsine</tp:taxon-name-part></tp:taxon-name></italic> L. (<tp:taxon-name><tp:taxon-name-part taxon-name-part-type="family">Primulaceae</tp:taxon-name-part></tp:taxon-name>); <italic><tp:taxon-name><tp:taxon-name-part taxon-name-part-type="genus" reg="Syzygium">Syzygium</tp:taxon-name-part></tp:taxon-name></italic> Gaertn. (<tp:taxon-name><tp:taxon-name-part taxon-name-part-type="family">Myrtaceae</tp:taxon-name-part></tp:taxon-name>); <italic><tp:taxon-name><tp:taxon-name-part taxon-name-part-type="genus" reg="Bobea">Bobea</tp:taxon-name-part></tp:taxon-name></italic> Gaudich., <italic><tp:taxon-name><tp:taxon-name-part taxon-name-part-type="genus" reg="Coprosma">Coprosma</tp:taxon-name-part></tp:taxon-name></italic> J.R.Forst. &amp; G.Forst., <italic><tp:taxon-name><tp:taxon-name-part taxon-name-part-type="genus" reg="Kadua">Kadua</tp:taxon-name-part></tp:taxon-name></italic> Cham. &amp; Schltdl., <italic><tp:taxon-name><tp:taxon-name-part taxon-name-part-type="genus" reg="Psychotria">Psychotria</tp:taxon-name-part></tp:taxon-name></italic> L. (<tp:taxon-name><tp:taxon-name-part taxon-name-part-type="family">Rubiaceae</tp:taxon-name-part></tp:taxon-name>); <italic><tp:taxon-name><tp:taxon-name-part taxon-name-part-type="genus" reg="Melicope">Melicope</tp:taxon-name-part></tp:taxon-name></italic> J.R.Forst. &amp; G.Forst. (<tp:taxon-name><tp:taxon-name-part taxon-name-part-type="family">Rutaceae</tp:taxon-name-part></tp:taxon-name>); and <italic><tp:taxon-name><tp:taxon-name-part taxon-name-part-type="genus" reg="Pipturus">Pipturus</tp:taxon-name-part></tp:taxon-name></italic> Wedd., <italic><tp:taxon-name><tp:taxon-name-part taxon-name-part-type="genus" reg="Touchardia">Touchardia</tp:taxon-name-part></tp:taxon-name></italic> Gaudich. (<tp:taxon-name><tp:taxon-name-part taxon-name-part-type="family">Urticaceae</tp:taxon-name-part></tp:taxon-name>). Genera of sedges and grasses include <italic><tp:taxon-name><tp:taxon-name-part taxon-name-part-type="genus" reg="Carex">Carex</tp:taxon-name-part></tp:taxon-name></italic> L., <italic><tp:taxon-name><tp:taxon-name-part taxon-name-part-type="genus" reg="Cyperus">Cyperus</tp:taxon-name-part></tp:taxon-name></italic> L., <italic><tp:taxon-name><tp:taxon-name-part taxon-name-part-type="genus" reg="Machaerina">Machaerina</tp:taxon-name-part></tp:taxon-name></italic> Vahl (<tp:taxon-name><tp:taxon-name-part taxon-name-part-type="family">Cyperaceae</tp:taxon-name-part></tp:taxon-name>); <italic><tp:taxon-name><tp:taxon-name-part taxon-name-part-type="genus" reg="Eragrostis">Eragrostis</tp:taxon-name-part></tp:taxon-name></italic> Wolf, <italic><tp:taxon-name><tp:taxon-name-part taxon-name-part-type="genus" reg="Panicum">Panicum</tp:taxon-name-part></tp:taxon-name></italic> L. (<tp:taxon-name><tp:taxon-name-part taxon-name-part-type="family">Poaceae</tp:taxon-name-part></tp:taxon-name>); herbs and sub-shrubs include <italic><tp:taxon-name><tp:taxon-name-part taxon-name-part-type="genus" reg="Bidens">Bidens</tp:taxon-name-part></tp:taxon-name></italic> L. (<tp:taxon-name><tp:taxon-name-part taxon-name-part-type="family">Asteraceae</tp:taxon-name-part></tp:taxon-name>); <italic><tp:taxon-name><tp:taxon-name-part taxon-name-part-type="genus" reg="Vaccinium">Vaccinium</tp:taxon-name-part></tp:taxon-name></italic> L. (<tp:taxon-name><tp:taxon-name-part taxon-name-part-type="family">Ericaceae</tp:taxon-name-part></tp:taxon-name>); <italic><tp:taxon-name><tp:taxon-name-part taxon-name-part-type="genus" reg="Cyrtandra">Cyrtandra</tp:taxon-name-part></tp:taxon-name></italic> J.R.Forst. &amp; G.Forst. (<tp:taxon-name><tp:taxon-name-part taxon-name-part-type="family">Gesneriaceae</tp:taxon-name-part></tp:taxon-name>); and <italic><tp:taxon-name><tp:taxon-name-part taxon-name-part-type="genus" reg="Freycinetia">Freycinetia</tp:taxon-name-part></tp:taxon-name></italic> Gaudich. (<tp:taxon-name><tp:taxon-name-part taxon-name-part-type="family">Pandanaceae</tp:taxon-name-part></tp:taxon-name>). Genera of ferns include <italic><tp:taxon-name><tp:taxon-name-part taxon-name-part-type="genus" reg="Asplenium">Asplenium</tp:taxon-name-part></tp:taxon-name></italic> L., <italic><tp:taxon-name><tp:taxon-name-part taxon-name-part-type="genus" reg="Hymenasplenium">Hymenasplenium</tp:taxon-name-part></tp:taxon-name></italic> Hayata (<tp:taxon-name><tp:taxon-name-part taxon-name-part-type="family">Aspleniaceae</tp:taxon-name-part></tp:taxon-name>); <italic><tp:taxon-name><tp:taxon-name-part taxon-name-part-type="genus" reg="Deparia">Deparia</tp:taxon-name-part></tp:taxon-name></italic> Hook. &amp; Grev., <italic><tp:taxon-name><tp:taxon-name-part taxon-name-part-type="genus" reg="Diplazium">Diplazium</tp:taxon-name-part></tp:taxon-name></italic> Sw. (<tp:taxon-name><tp:taxon-name-part taxon-name-part-type="family">Athyriaceae</tp:taxon-name-part></tp:taxon-name>); <italic><tp:taxon-name><tp:taxon-name-part taxon-name-part-type="genus" reg="Sadleria">Sadleria</tp:taxon-name-part></tp:taxon-name></italic> Kaulf. (<tp:taxon-name><tp:taxon-name-part taxon-name-part-type="family">Blechnaceae</tp:taxon-name-part></tp:taxon-name>); <italic><tp:taxon-name><tp:taxon-name-part taxon-name-part-type="genus" reg="Cibotium">Cibotium</tp:taxon-name-part></tp:taxon-name></italic> Kaulf. (<tp:taxon-name><tp:taxon-name-part taxon-name-part-type="family">Cibotiaceae</tp:taxon-name-part></tp:taxon-name>); <italic><tp:taxon-name><tp:taxon-name-part taxon-name-part-type="genus" reg="Microlepia">Microlepia</tp:taxon-name-part></tp:taxon-name></italic> C.Presl (<tp:taxon-name><tp:taxon-name-part taxon-name-part-type="family">Dennstaedtiaceae</tp:taxon-name-part></tp:taxon-name>); <italic><tp:taxon-name><tp:taxon-name-part taxon-name-part-type="genus" reg="Ctenitis">Ctenitis</tp:taxon-name-part></tp:taxon-name></italic> (C.Chr.) C.Chr., <italic><tp:taxon-name><tp:taxon-name-part taxon-name-part-type="genus" reg="Dryopteris">Dryopteris</tp:taxon-name-part></tp:taxon-name></italic> Adans. (<tp:taxon-name><tp:taxon-name-part taxon-name-part-type="family">Dryopteridaceae</tp:taxon-name-part></tp:taxon-name>); <italic><tp:taxon-name><tp:taxon-name-part taxon-name-part-type="genus" reg="Hoiokula">Hoiokula</tp:taxon-name-part></tp:taxon-name></italic> S.E.Fawc. &amp; A.R.Sm., and <italic><tp:taxon-name><tp:taxon-name-part taxon-name-part-type="genus" reg="Menisciopsis">Menisciopsis</tp:taxon-name-part></tp:taxon-name></italic> (Holttum) S.E.Fawc. &amp; A.R.Sm. (<tp:taxon-name><tp:taxon-name-part taxon-name-part-type="family">Thelypteridaceae</tp:taxon-name-part></tp:taxon-name>). There is also a diverse association of terrestrial and epiphytic lichens and bryophytes. The holotype of <italic><tp:taxon-name><tp:taxon-name-part taxon-name-part-type="genus" reg="Geniostoma">Geniostoma</tp:taxon-name-part><tp:taxon-name-part taxon-name-part-type="species" reg="imadae">imadae</tp:taxon-name-part></tp:taxon-name></italic> was collected in the immediate area of the recently discovered and described species <italic><tp:taxon-name><tp:taxon-name-part taxon-name-part-type="genus" reg="Melicope">Melicope</tp:taxon-name-part><tp:taxon-name-part taxon-name-part-type="species" reg="iolensis">iolensis</tp:taxon-name-part></tp:taxon-name></italic> K.R.Wood, Lorence &amp; W.L.Wagner (i.e., ‘Iole Valley, <xref ref-type="bibr" rid="B23">Wood et al. 2024</xref>), attesting to the floristic diversity of the region and the importance of ongoing botanical inventories and conservation.</p><fig id="F5" position="float" orientation="portrait"><object-id xmlns:xlink="http://www.w3.org/1999/xlink" content-type="doi" xlink:type="simple">10.3897/phytokeys.257.154236.figure5</object-id><object-id xmlns:xlink="http://www.w3.org/1999/xlink" content-type="arpha" xlink:type="simple">F908EE75-99B2-512C-9737-E0C86EBE2041</object-id><label>Figure 5.</label><caption><p>Distribution map (Kaua‘i, Hawaiian Islands) with polygon indicating known range of <italic><tp:taxon-name><tp:taxon-name-part taxon-name-part-type="genus" reg="Geniostoma">Geniostoma</tp:taxon-name-part><tp:taxon-name-part taxon-name-part-type="species" reg="imadae">imadae</tp:taxon-name-part></tp:taxon-name></italic> K.R.Wood, Lorence &amp; W.L.Wagner.</p></caption><graphic xmlns:xlink="http://www.w3.org/1999/xlink" xlink:href="phytokeys-257-191_article-154236__-g005.jpg" position="float" orientation="portrait" xlink:type="simple" id="oo_1349637.jpg"><uri content-type="original_file" xlink:type="simple">https://binary.pensoft.net/fig/1349637</uri></graphic></fig><sec sec-type="﻿Key to Hawaiian Geniostoma" id="SECID0E4LBG"><title>﻿Key to Hawaiian <italic><tp:taxon-name><tp:taxon-name-part taxon-name-part-type="genus" reg="Geniostoma">Geniostoma</tp:taxon-name-part></tp:taxon-name></italic></title><p>The following key to Hawaiian <italic><tp:taxon-name><tp:taxon-name-part taxon-name-part-type="genus" reg="Geniostoma">Geniostoma</tp:taxon-name-part></tp:taxon-name></italic> (treated as <italic><tp:taxon-name><tp:taxon-name-part taxon-name-part-type="genus" reg="Labordia">Labordia</tp:taxon-name-part></tp:taxon-name></italic> by Wagner, Herbst, and Sohmer in <xref ref-type="bibr" rid="B17">Wagner et al. 1990</xref>, pp. 853–854) has been modified in couplets 1–7 to accommodate <italic><tp:taxon-name><tp:taxon-name-part taxon-name-part-type="genus" reg="Geniostoma">Geniostoma</tp:taxon-name-part><tp:taxon-name-part taxon-name-part-type="species" reg="imadae">imadae</tp:taxon-name-part></tp:taxon-name></italic> sp. nov.</p><p>Note: <italic><tp:taxon-name><tp:taxon-name-part taxon-name-part-type="genus" reg="Geniostoma">Geniostoma</tp:taxon-name-part><tp:taxon-name-part taxon-name-part-type="species" reg="lorencianum">lorencianum</tp:taxon-name-part></tp:taxon-name></italic> (K.R.Wood, W.L.Wagner &amp; T.Motley) Byng &amp; Christenh. and <italic><tp:taxon-name><tp:taxon-name-part taxon-name-part-type="genus" reg="Geniostoma">G.</tp:taxon-name-part><tp:taxon-name-part taxon-name-part-type="species" reg="triflorum">triflorum</tp:taxon-name-part></tp:taxon-name></italic> (Hillebr.) Byng &amp; Christenh., which were described or resurrected respectively post <xref ref-type="bibr" rid="B17">Wagner et al. 1990</xref>, are also included in this modified key. HI = Hawaiian Islands; H = Hawai‘i (Big Island); K = Kaua‘i; Ka = Kaho‘olawe; L = Lana‘i; M = Maui; Mo = Moloka‘i; Ni = Ni‘ihau; O = O‘ahu.</p><table-wrap content-type="key" position="anchor" orientation="portrait"><table id="TID0EUCAE" rules="all"><tbody><tr><td rowspan="1" colspan="1">1</td><td rowspan="1" colspan="1">Cymes on a common peduncle (7–)9–40 mm long, elongating up to 80 mm in fruit; capsule valves not or obscurely keeled</td><td rowspan="1" colspan="1">
                      <bold>2</bold>
                    </td></tr><tr><td rowspan="1" colspan="1">–</td><td rowspan="1" colspan="1">Cymes sessile or on a common peduncle 1–5(–6) mm long; capsule valves keeled or in <italic><tp:taxon-name><tp:taxon-name-part taxon-name-part-type="genus" reg="Geniostoma">G.</tp:taxon-name-part><tp:taxon-name-part taxon-name-part-type="species" reg="hirtellum">hirtellum</tp:taxon-name-part></tp:taxon-name></italic> and <italic><tp:taxon-name><tp:taxon-name-part taxon-name-part-type="genus" reg="Geniostoma">G.</tp:taxon-name-part><tp:taxon-name-part taxon-name-part-type="species" reg="lydgatei">lydgatei</tp:taxon-name-part></tp:taxon-name></italic> without a keel</td><td rowspan="1" colspan="1">
                      <bold>8</bold>
                    </td></tr><tr><td rowspan="1" colspan="1">2(1)</td><td rowspan="1" colspan="1">Young stems and lower leaf surface densely tomentose, leaf base cordate to auriculate; K</td><td rowspan="1" colspan="1">
                      <bold>
                        <italic>
                          <tp:taxon-name><tp:taxon-name-part taxon-name-part-type="genus" reg="Geniostoma">G.</tp:taxon-name-part><tp:taxon-name-part taxon-name-part-type="species" reg="lorencianum">lorencianum</tp:taxon-name-part></tp:taxon-name>
                        </italic>
                      </bold>
                    </td></tr><tr><td rowspan="1" colspan="1">–</td><td rowspan="1" colspan="1">Young stems and lower leaf surface not tomentose, leaf base not auriculate</td><td rowspan="1" colspan="1">
                      <bold>3</bold>
                    </td></tr><tr><td rowspan="1" colspan="1">3(2)</td><td rowspan="1" colspan="1">Young stems and lower leaf surface short-hispidulous, sometimes sparsely so</td><td rowspan="1" colspan="1">
                      <bold>4</bold>
                    </td></tr><tr><td rowspan="1" colspan="1">–</td><td rowspan="1" colspan="1">Young stems and lower leaf surface glabrous</td><td rowspan="1" colspan="1">
                      <bold>5</bold>
                    </td></tr><tr><td rowspan="1" colspan="1">4(3)</td><td rowspan="1" colspan="1">Leaves (12–)15–30 cm long; peduncles 3–10 mm long; corolla tube 15–22 mm long; capsules lanceoloid-ellipsoid, 32–35 mm long; O</td><td rowspan="1" colspan="1">
                      <bold><italic><tp:taxon-name><tp:taxon-name-part taxon-name-part-type="genus" reg="Geniostoma">G.</tp:taxon-name-part><tp:taxon-name-part taxon-name-part-type="species" reg="cyrtandrae">cyrtandrae</tp:taxon-name-part></tp:taxon-name></italic> Baill.</bold>
                    </td></tr><tr><td rowspan="1" colspan="1">–</td><td rowspan="1" colspan="1">Leaves 6–17 cm long; peduncles 15–50 mm long; corolla tube 9–10 mm long; capsules broadly ovoid, 12–16 mm long; O (Wai‘anae Mts.)</td><td rowspan="1" colspan="1">
                      <bold><italic><tp:taxon-name><tp:taxon-name-part taxon-name-part-type="genus" reg="Geniostoma">G.</tp:taxon-name-part><tp:taxon-name-part taxon-name-part-type="species" reg="kaalae">kaalae</tp:taxon-name-part></tp:taxon-name></italic> (C.N.Forbes) K.L.Gibbons, B.J.Conn &amp; M.J.Henwood</bold>
                    </td></tr><tr><td rowspan="1" colspan="1">5(3)</td><td rowspan="1" colspan="1">Capsule valves longitudinally striate; stipules glabrous; corolla lobes 2–3.5 mm long; K</td><td rowspan="1" colspan="1">
                      <bold><italic><tp:taxon-name><tp:taxon-name-part taxon-name-part-type="genus" reg="Geniostoma">G.</tp:taxon-name-part><tp:taxon-name-part taxon-name-part-type="species" reg="helleri">helleri</tp:taxon-name-part></tp:taxon-name></italic> (Sherff) Byng &amp; Christenh.</bold>
                    </td></tr><tr><td rowspan="1" colspan="1">–</td><td rowspan="1" colspan="1">Capsule valves transversely wrinkled; stipules glabrous, with margins ± ciliate except in <italic><tp:taxon-name><tp:taxon-name-part taxon-name-part-type="genus" reg="Geniostoma">G.</tp:taxon-name-part><tp:taxon-name-part taxon-name-part-type="species" reg="imadae">imadae</tp:taxon-name-part></tp:taxon-name></italic></td><td rowspan="1" colspan="1">
                      <bold>6</bold>
                    </td></tr><tr><td rowspan="1" colspan="1">6(5)</td><td rowspan="1" colspan="1">Corolla green-yellow, urceolate, lobes 1.5–2.5 mm long</td><td rowspan="1" colspan="1">
                      <bold>7</bold>
                    </td></tr><tr><td rowspan="1" colspan="1">–</td><td rowspan="1" colspan="1">Corolla orange-yellow, salverform, lobes 9–11 mm long; K</td><td rowspan="1" colspan="1">
                      <bold>
                        <italic>
                          <tp:taxon-name><tp:taxon-name-part taxon-name-part-type="genus" reg="Geniostoma">G.</tp:taxon-name-part><tp:taxon-name-part taxon-name-part-type="species" reg="imadae">imadae</tp:taxon-name-part></tp:taxon-name>
                        </italic>
                      </bold>
                    </td></tr><tr><td rowspan="1" colspan="1">7(6)</td><td rowspan="1" colspan="1">Leaf petioles 1–3 mm long, leaf base cordate, blade lanceolate to elliptic-lanceolate; peduncles 40–50 mm long, elongating to 70–80 mm in fruit; pedicels 10–25 mm long, elongating to 30 mm at maturity; plants often scandent in habit; SE Moloka‘i</td><td rowspan="1" colspan="1">
                      <bold>
                        <italic>
                          <tp:taxon-name><tp:taxon-name-part taxon-name-part-type="genus" reg="Geniostoma">G.</tp:taxon-name-part><tp:taxon-name-part taxon-name-part-type="species" reg="triflorum">triflorum</tp:taxon-name-part></tp:taxon-name>
                        </italic>
                      </bold>
                    </td></tr><tr><td rowspan="1" colspan="1">–</td><td rowspan="1" colspan="1">Leaf petioles 6–22(–40) mm long, leaf base cuneate, blade elliptic to elliptic-oblanceolate; peduncles 9–22 mm long, elongating to 13–25(–35) mm in fruit; pedicels 8–11 mm long, elongating to 23 mm at maturity; plants tree-like in habit; HI except Ni &amp; Ka.</td><td rowspan="1" colspan="1">
                      <bold>
                        <italic>
                          <tp:taxon-name><tp:taxon-name-part taxon-name-part-type="genus" reg="Geniostoma">G.</tp:taxon-name-part><tp:taxon-name-part taxon-name-part-type="species" reg="tinifolium">tinifolium</tp:taxon-name-part></tp:taxon-name>
                        </italic>
                      </bold>
                    </td></tr><tr><td rowspan="1" colspan="1">8(1)</td><td rowspan="1" colspan="1">Calyx lobes large and foliaceous, rhombic-oblanceolate, rhombic-obovate, rhombic, or sometimes suborbicular, 15–31 mm long, the outer ones 6–12 mm wide, enclosing capsules; flowers usually solitary, rarely up to 11 per cyme; O, Mo, L</td><td rowspan="1" colspan="1">
                      <bold><italic><tp:taxon-name><tp:taxon-name-part taxon-name-part-type="genus" reg="Geniostoma">G.</tp:taxon-name-part><tp:taxon-name-part taxon-name-part-type="species" reg="waiolani">waiolani</tp:taxon-name-part></tp:taxon-name></italic> (Wawra) Byng &amp; Christenh.</bold>
                    </td></tr><tr><td rowspan="1" colspan="1">–</td><td rowspan="1" colspan="1">Calyx lobes not foliaceous, variously shaped, but not rhombic, 1.5–16 mm long, 0.4–7 mm wide, not entirely enclosing capsules; flowers (2–)3–80 per cyme</td><td rowspan="1" colspan="1">
                      <bold>9</bold>
                    </td></tr><tr><td rowspan="1" colspan="1">9(8)</td><td rowspan="1" colspan="1">Calyx lobes 1.5–2(–2.5) mm long; capsules 3.5–4 mm long, with a blunt beak 0.2–0.3 mm long; K</td><td rowspan="1" colspan="1">
                      <bold><italic><tp:taxon-name><tp:taxon-name-part taxon-name-part-type="genus" reg="Geniostoma">G.</tp:taxon-name-part><tp:taxon-name-part taxon-name-part-type="species" reg="lydgatei">lydgatei</tp:taxon-name-part></tp:taxon-name></italic> (C.N.Forbes) Byng &amp; Christenh.</bold>
                    </td></tr><tr><td rowspan="1" colspan="1">–</td><td rowspan="1" colspan="1">Calyx lobes 3–16 mm long; capsules 9–35 mm long, with a beak 1–7 mm long, except in <italic><tp:taxon-name><tp:taxon-name-part taxon-name-part-type="genus" reg="Geniostoma">G.</tp:taxon-name-part><tp:taxon-name-part taxon-name-part-type="species" reg="waialealae">waialealae</tp:taxon-name-part></tp:taxon-name></italic> with beak 0.2–1.8 mm long</td><td rowspan="1" colspan="1">
                      <bold>10</bold>
                    </td></tr><tr><td rowspan="1" colspan="1">10(9)</td><td rowspan="1" colspan="1">Stipules 1.8–2.5 mm long, short-hispidulous at least at base; leaves concave when fresh, margins irregularly revolute when pressed; K</td><td rowspan="1" colspan="1">
                      <bold><italic><tp:taxon-name><tp:taxon-name-part taxon-name-part-type="genus" reg="Geniostoma">G.</tp:taxon-name-part><tp:taxon-name-part taxon-name-part-type="species" reg="waialealae">waialealae</tp:taxon-name-part></tp:taxon-name></italic> (Wawra) Byng &amp; Christenh.</bold>
                    </td></tr><tr><td rowspan="1" colspan="1">–</td><td rowspan="1" colspan="1">Stipules 3–14 mm long or, if as short as 2 mm long, then glabrous; leaves flat or concave when fresh, margins flat to revolute but not irregularly so when pressed</td><td rowspan="1" colspan="1">
                      <bold>11</bold>
                    </td></tr><tr><td rowspan="1" colspan="1">11(10)</td><td rowspan="1" colspan="1">Calyx lobes broadest above middle, spatulate to oblanceolate</td><td rowspan="1" colspan="1">
                      <bold>12</bold>
                    </td></tr><tr><td rowspan="1" colspan="1">–</td><td rowspan="1" colspan="1">Calyx lobes broadest below or at middle, linear-lanceolate, lanceolate, oblong-lanceolate, or sometimes narrowly elliptic</td><td rowspan="1" colspan="1">
                      <bold>13</bold>
                    </td></tr><tr><td rowspan="1" colspan="1">12(11)</td><td rowspan="1" colspan="1">Upper leaf surface with veins slightly impressed, lower surface glabrous or sparsely short-hispid, sometimes only along veins; stipules adnate in lower 1/3 to petioles; capsules 3-valved; pedicels glabrous or sparsely to rarely moderately short-hispidulous; O (Ko‘olau Mts)</td><td rowspan="1" colspan="1">
                      <bold><italic><tp:taxon-name><tp:taxon-name-part taxon-name-part-type="genus" reg="Geniostoma">G.</tp:taxon-name-part><tp:taxon-name-part taxon-name-part-type="species" reg="hymenopodum">hymenopodum</tp:taxon-name-part></tp:taxon-name></italic> (O.Deg. &amp; Sherff) Byng &amp; Christenh.</bold>
                    </td></tr><tr><td rowspan="1" colspan="1">–</td><td rowspan="1" colspan="1">Upper leaf surface with veins impressed, lower surface appressed short-hispid along the conspicuously raised veins; stipules weakly adnate to petioles only at base; capsules 2(3)-valved; pedicels densely short-hispidulous, more sparsely so in fruit; East Maui</td><td rowspan="1" colspan="1">
                      <bold><italic><tp:taxon-name><tp:taxon-name-part taxon-name-part-type="genus" reg="Geniostoma">G.</tp:taxon-name-part><tp:taxon-name-part taxon-name-part-type="species" reg="venosum">venosum</tp:taxon-name-part></tp:taxon-name></italic> (Sherff) Byng &amp; Christenh.</bold>
                    </td></tr><tr><td rowspan="1" colspan="1">13(11)</td><td rowspan="1" colspan="1">Leaves 1.5–5(–7) cm long, strongly rugose; low-growing, many-branched shrubs up to ca. 0.5 m tall; O (Ko‘olau Mts.)</td><td rowspan="1" colspan="1">
                      <bold><italic>G</italic> . <italic>hosakanum</italic> (Sherff) Byng &amp; Christenh.</bold>
                    </td></tr><tr><td rowspan="1" colspan="1">–</td><td rowspan="1" colspan="1">Leaves (3.5–)4–30 cm long, flat or veins slightly impressed; erect or sometimes scandent shrubs or small trees 0.4–6 m tall</td><td rowspan="1" colspan="1">
                      <bold>14</bold>
                    </td></tr><tr><td rowspan="1" colspan="1">14(13)</td><td rowspan="1" colspan="1">Calyx lobes linear-lanceolate or linear-subulate, 0.8–1.8(–2.5) mm wide; corolla pale orange, yellow, greenish yellow, or cream, the tube narrowly urceolate, (1.8–)2 or more times longer than calyx; capsules not or obscurely keeled</td><td rowspan="1" colspan="1">
                      <bold>15</bold>
                    </td></tr><tr><td rowspan="1" colspan="1">–</td><td rowspan="1" colspan="1">Calyx lobes oblong-lanceolate to lanceolate-ovate or narrowly elliptic, sometimes linear-lanceolate, 1.8–6 mm wide; corolla yellow to orange, the tube salverform-funnelform, as long as or up to 1.5 times as long as calyx; capsules usually keeled</td><td rowspan="1" colspan="1">
                      <bold>16</bold>
                    </td></tr><tr><td rowspan="1" colspan="1">15(14)</td><td rowspan="1" colspan="1">Stems fleshy, terete or weakly angled, becoming flattened when dry, short-hispidulous; bracts filiform, 3–6 mm long; corolla tube 15–22 mm long, the lobes 8–13 mm long; O</td><td rowspan="1" colspan="1">
                      <bold>
                        <italic>
                          <tp:taxon-name><tp:taxon-name-part taxon-name-part-type="genus" reg="Geniostoma">G.</tp:taxon-name-part><tp:taxon-name-part taxon-name-part-type="species" reg="cyrtandrae">cyrtandrae</tp:taxon-name-part></tp:taxon-name>
                        </italic>
                      </bold>
                    </td></tr><tr><td rowspan="1" colspan="1">–</td><td rowspan="1" colspan="1">Stems not or slightly fleshy, usually sharply angled or winged and short-hirtellous, if not angled or winged, then glabrous; bracts linear-spatulate to filiform, 8–10 mm long; corolla tube 7–15(–18) mm long, the lobes 4–8.5(–10) mm long; HI exc. Ni &amp; Ka</td><td rowspan="1" colspan="1">
                      <bold><italic><tp:taxon-name><tp:taxon-name-part taxon-name-part-type="genus" reg="Geniostoma">G.</tp:taxon-name-part><tp:taxon-name-part taxon-name-part-type="species" reg="hirtellum">hirtellum</tp:taxon-name-part></tp:taxon-name></italic> (H.Mann) Byng &amp; Christenh.</bold>
                    </td></tr><tr><td rowspan="1" colspan="1">16(14)</td><td rowspan="1" colspan="1">Stems terete or obscurely angled; capsules 2–30 mm long, slightly fleshy and white at maturity; corolla lobes 8–10 mm long; K</td><td rowspan="1" colspan="1">
                      <bold>
                        <italic>
                          <tp:taxon-name><tp:taxon-name-part taxon-name-part-type="genus" reg="Geniostoma">G.</tp:taxon-name-part><tp:taxon-name-part taxon-name-part-type="species" reg="degeneri">degeneri</tp:taxon-name-part></tp:taxon-name>
                        </italic>
                      </bold>
                    </td></tr><tr><td rowspan="1" colspan="1">–</td><td rowspan="1" colspan="1">Stems angled or slightly winged; capsules 9–20 mm long, not fleshy and green turning brown at maturity; corolla lobes 3.5–12 mm long</td><td rowspan="1" colspan="1">
                      <bold>17</bold>
                    </td></tr><tr><td rowspan="1" colspan="1">17(16)</td><td rowspan="1" colspan="1">Bracts and bracteoles 3.5–4.5 mm long; stipules 3–4 mm long, adnate in lower 1/3–1/2 to petioles; calyx lobes inconspicuously nerved; leaves 5–8 cm long, 2–3 cm wide; O (Ko‘olau Mts)</td><td rowspan="1" colspan="1">
                      <bold><italic><tp:taxon-name><tp:taxon-name-part taxon-name-part-type="genus" reg="Geniostoma">G.</tp:taxon-name-part><tp:taxon-name-part taxon-name-part-type="species" reg="gaudichaudii">gaudichaudii</tp:taxon-name-part></tp:taxon-name></italic> B.J. Conn</bold>
                    </td></tr><tr><td rowspan="1" colspan="1">–</td><td rowspan="1" colspan="1">Bracts 4.8–9 mm long, bracteoles 4–9 mm long; stipules 3–9 mm long, adnate to petioles only at base or distinct; calyx lobes conspicuously 5–7-nerved or only midvein conspicuous; leaves (3.5–)4–15 cm long, 1.8–6 cm wide</td><td rowspan="1" colspan="1">
                      <bold>18</bold>
                    </td></tr><tr><td rowspan="1" colspan="1">18(17)</td><td rowspan="1" colspan="1">Lower leaf surface with veins conspicuously raised, appressed short-hispid along veins, sometimes with hairs scattered over surface; corolla tube 4.5–8 mm long; East Maui</td><td rowspan="1" colspan="1">
                      <bold>
                        <italic>
                          <tp:taxon-name><tp:taxon-name-part taxon-name-part-type="genus" reg="Geniostoma">G.</tp:taxon-name-part><tp:taxon-name-part taxon-name-part-type="species" reg="venosum">venosum</tp:taxon-name-part></tp:taxon-name>
                        </italic>
                      </bold>
                    </td></tr><tr><td rowspan="1" colspan="1">–</td><td rowspan="1" colspan="1">Lower leaf surface with veins not or only slightly raised, glabrous or sparsely to sometimes moderately short-hispid, especially or exclusively on veins; corolla tube 6.8–15 mm long</td><td rowspan="1" colspan="1">
                      <bold>19</bold>
                    </td></tr><tr><td rowspan="1" colspan="1">19(18)</td><td rowspan="1" colspan="1">Stipules 3–6 mm long; bracts and bracteoles 6–9 mm long; capsules 12–20 mm long, 2–3(4)-valved, the valves with a keel 1.5–3.5 mm wide and apex with a beak 3.5–7 mm long; lower leaf surface ± short-hispid; Mo, L, M, H</td><td rowspan="1" colspan="1">
                      <bold><italic><tp:taxon-name><tp:taxon-name-part taxon-name-part-type="genus" reg="Geniostoma">G.</tp:taxon-name-part><tp:taxon-name-part taxon-name-part-type="species" reg="hedyosmifolium">hedyosmifolium</tp:taxon-name-part></tp:taxon-name></italic> (Baill.) Byng &amp; Christenh.</bold>
                    </td></tr><tr><td rowspan="1" colspan="1">–</td><td rowspan="1" colspan="1">Stipules 5–9 mm long; bracts and bracteoles 4–7 mm long; capsules 9–14 mm long, 3-valved, the valves with a keel 0.5–1.5 mm wide and apex with a beak 1.5–2.5 mm long; lower leaf surface glabrous; K</td><td rowspan="1" colspan="1">
                      <bold>
                        <italic>
                          <tp:taxon-name><tp:taxon-name-part taxon-name-part-type="genus" reg="Geniostoma">G.</tp:taxon-name-part><tp:taxon-name-part taxon-name-part-type="species" reg="pumilum">pumilum</tp:taxon-name-part></tp:taxon-name>
                        </italic>
                      </bold>
                    </td></tr></tbody></table></table-wrap></sec><sec sec-type="﻿Key to Kaua`i Geniostoma" id="SECID0ESGAI"><title>﻿Key to Kaua`i <italic><tp:taxon-name><tp:taxon-name-part taxon-name-part-type="genus" reg="Geniostoma">Geniostoma</tp:taxon-name-part></tp:taxon-name></italic></title><table-wrap content-type="key" position="anchor" orientation="portrait"><table id="TID0E42AE" rules="all"><tbody><tr><td rowspan="1" colspan="1">1</td><td rowspan="1" colspan="1">Abaxial leaf surface glabrous</td><td rowspan="1" colspan="1">
                      <bold>2</bold>
                    </td></tr><tr><td rowspan="1" colspan="1">–</td><td rowspan="1" colspan="1">Abaxial leaf surface hirtellous, hispid, hispidulous, or tomentose</td><td rowspan="1" colspan="1">
                      <bold>5</bold>
                    </td></tr><tr><td rowspan="1" colspan="1">2(1)</td><td rowspan="1" colspan="1">Capsule valves longitudinally striate</td><td rowspan="1" colspan="1">
                      <bold>
                        <italic>
                          <tp:taxon-name><tp:taxon-name-part taxon-name-part-type="genus" reg="Geniostoma">G.</tp:taxon-name-part><tp:taxon-name-part taxon-name-part-type="species" reg="helleri">helleri</tp:taxon-name-part></tp:taxon-name>
                        </italic>
                      </bold>
                    </td></tr><tr><td rowspan="1" colspan="1">–</td><td rowspan="1" colspan="1">Capsule valves transversely wrinkled</td><td rowspan="1" colspan="1">
                      <bold>3</bold>
                    </td></tr><tr><td rowspan="1" colspan="1">3(2)</td><td rowspan="1" colspan="1">Young stems sharply angled to winged</td><td rowspan="1" colspan="1">
                      <bold>
                        <italic>
                          <tp:taxon-name><tp:taxon-name-part taxon-name-part-type="genus" reg="Geniostoma">G.</tp:taxon-name-part><tp:taxon-name-part taxon-name-part-type="species" reg="pumilum">pumilum</tp:taxon-name-part></tp:taxon-name>
                        </italic>
                      </bold>
                    </td></tr><tr><td rowspan="1" colspan="1">–</td><td rowspan="1" colspan="1">Young stems terete</td><td rowspan="1" colspan="1">
                      <bold>4</bold>
                    </td></tr><tr><td rowspan="1" colspan="1">4(3)</td><td rowspan="1" colspan="1">Stipules glabrous, 4–8(–11) mm long; corolla tubes 8–12 mm long, corolla lobes 9–11 mm long; calyx lobes 5–9 mm long; capsules without keel, 2-valved with beak 2–4 mm long</td><td rowspan="1" colspan="1">
                      <bold>
                        <italic>
                          <tp:taxon-name><tp:taxon-name-part taxon-name-part-type="genus" reg="Geniostoma">G.</tp:taxon-name-part><tp:taxon-name-part taxon-name-part-type="species" reg="imadae">imadae</tp:taxon-name-part></tp:taxon-name>
                        </italic>
                      </bold>
                    </td></tr><tr><td rowspan="1" colspan="1">–</td><td rowspan="1" colspan="1">Stipules with margins ± ciliate, 1–4 mm long; corolla tubes 5.5–7.8 mm long, corolla lobes 1.7–2.3 mm long; calyx lobes 1.5–3 mm long; capsules with keel, 2(3)-valved with beak 0.5–1.5 mm long</td><td rowspan="1" colspan="1">
                      <bold>
                        <italic>
                          <tp:taxon-name><tp:taxon-name-part taxon-name-part-type="genus" reg="Geniostoma">G.</tp:taxon-name-part><tp:taxon-name-part taxon-name-part-type="species" reg="tinifolium">tinifolium</tp:taxon-name-part></tp:taxon-name>
                        </italic>
                      </bold>
                    </td></tr><tr><td rowspan="1" colspan="1">5(1)</td><td rowspan="1" colspan="1">Abaxial leaf surface tomentose, leaf base cordate to auriculate; peduncles 20–60 mm long; capsule valves longitudinally striate</td><td rowspan="1" colspan="1">
                      <bold>
                        <italic>
                          <tp:taxon-name><tp:taxon-name-part taxon-name-part-type="genus" reg="Geniostoma">G.</tp:taxon-name-part><tp:taxon-name-part taxon-name-part-type="species" reg="lorencianum">lorencianum</tp:taxon-name-part></tp:taxon-name>
                        </italic>
                      </bold>
                    </td></tr><tr><td rowspan="1" colspan="1">–</td><td rowspan="1" colspan="1">Abaxial leaf surface hirtellous, hispid, or hispidulous, leaf base cuneate to attenuate or sub-truncate; inflorescences sessile to sub-sessile; capsule valves transversely wrinkled</td><td rowspan="1" colspan="1">
                      <bold>6</bold>
                    </td></tr><tr><td rowspan="1" colspan="1">6(5)</td><td rowspan="1" colspan="1">Corolla tubes 4 mm long; capsules 3.5–4 mm long</td><td rowspan="1" colspan="1">
                      <bold>
                        <italic>
                          <tp:taxon-name><tp:taxon-name-part taxon-name-part-type="genus" reg="Geniostoma">G.</tp:taxon-name-part><tp:taxon-name-part taxon-name-part-type="species" reg="lydgatei">lydgatei</tp:taxon-name-part></tp:taxon-name>
                        </italic>
                      </bold>
                    </td></tr><tr><td rowspan="1" colspan="1">–</td><td rowspan="1" colspan="1">Corolla tubes 5.5–28 mm long; capsules 9–34 mm long</td><td rowspan="1" colspan="1">
                      <bold>7</bold>
                    </td></tr><tr><td rowspan="1" colspan="1">7(6)</td><td rowspan="1" colspan="1">Stipules 1.8–2.5 mm long, hispidulous; corolla tubes 5.5–10 mm long, corolla lobes 3–5 mm long; capsules 9–15 mm long</td><td rowspan="1" colspan="1">
                      <bold>
                        <italic>
                          <tp:taxon-name><tp:taxon-name-part taxon-name-part-type="genus" reg="Geniostoma">G.</tp:taxon-name-part><tp:taxon-name-part taxon-name-part-type="species" reg="waialealae">waialealae</tp:taxon-name-part></tp:taxon-name>
                        </italic>
                      </bold>
                    </td></tr><tr><td rowspan="1" colspan="1">–</td><td rowspan="1" colspan="1">Stipules 2–11 mm long, glabrous; corolla tubes 10–28 mm long, corolla lobes 7–18 mm long; capsules 15–34 mm long</td><td rowspan="1" colspan="1">
                      <bold>8</bold>
                    </td></tr><tr><td rowspan="1" colspan="1">8(7)</td><td rowspan="1" colspan="1">Stems usually sharply angled or winged; calyx lobes 0.8–2(–2.5) mm wide; capsules 2(3)-valved without keel</td><td rowspan="1" colspan="1">
                      <bold>
                        <italic>
                          <tp:taxon-name><tp:taxon-name-part taxon-name-part-type="genus" reg="Geniostoma">G.</tp:taxon-name-part><tp:taxon-name-part taxon-name-part-type="species" reg="hirtellum">hirtellum</tp:taxon-name-part></tp:taxon-name>
                        </italic>
                      </bold>
                    </td></tr><tr><td rowspan="1" colspan="1">–</td><td rowspan="1" colspan="1">Stems terete or obscurely angled; calyx lobes 3–4 mm wide; capsules 2-valved with keel</td><td rowspan="1" colspan="1">
                      <bold>
                        <italic>
                          <tp:taxon-name><tp:taxon-name-part taxon-name-part-type="genus" reg="Geniostoma">G.</tp:taxon-name-part><tp:taxon-name-part taxon-name-part-type="species" reg="degeneri">degeneri</tp:taxon-name-part></tp:taxon-name>
                        </italic>
                      </bold>
                    </td></tr></tbody></table></table-wrap></sec></tp:treatment-sec><ref-list><ref id="B16"><mixed-citation xmlns:xlink="http://www.w3.org/1999/xlink" xlink:type="simple"><person-group><name name-style="western"><surname>Smith</surname><given-names>AC</given-names></name><name name-style="western"><surname>Stone</surname><given-names>BC</given-names></name></person-group> (<year>1962</year>) <article-title>Studies of Pacific Island plants. XVII. The genus <italic><tp:taxon-name><tp:taxon-name-part taxon-name-part-type="genus">Geniostoma</tp:taxon-name-part></tp:taxon-name></italic> (<tp:taxon-name><tp:taxon-name-part taxon-name-part-type="family">Loganiaceae</tp:taxon-name-part></tp:taxon-name>) in the New Hebrides, Fiji, Samoa, and Tonga.</article-title><source>Contributions from the United States National Herbarium</source><volume>37</volume>: <fpage>1</fpage>–<lpage>42</lpage>.</mixed-citation></ref><ref id="B12"><mixed-citation xmlns:xlink="http://www.w3.org/1999/xlink" xlink:type="simple"><person-group><name name-style="western"><surname>Lorence</surname><given-names>DH</given-names></name><name name-style="western"><surname>Wagner</surname><given-names>WL</given-names></name></person-group> (<year>2020</year>) Flora of the Marquesas Islands. Volume 2: Dicots. National Tropical Botanical Garden, Kalaheo, Hawai'i.</mixed-citation></ref><ref id="B8"><mixed-citation xmlns:xlink="http://www.w3.org/1999/xlink" xlink:type="simple"><person-group><name name-style="western"><surname>Hillebrand</surname><given-names>W</given-names></name></person-group> (<year>1888</year>) <source>Flora of the Hawaiian Islands.</source><publisher-name>1981 Reprint</publisher-name>, <publisher-loc>Lubrecht &amp; Cramer, Monticello, NY</publisher-loc>, <size units="page">673 pp</size>.</mixed-citation></ref><ref id="B11"><mixed-citation xmlns:xlink="http://www.w3.org/1999/xlink" xlink:type="simple"><person-group><name name-style="western"><surname>Johnson</surname><given-names>MG</given-names></name><name name-style="western"><surname>Pokorny</surname><given-names>L</given-names></name><name name-style="western"><surname>Dodsworth</surname><given-names>S</given-names></name><name name-style="western"><surname>Botigué</surname><given-names>LR</given-names></name><name name-style="western"><surname>Cowan</surname><given-names>RS</given-names></name><name name-style="western"><surname>Devault</surname><given-names>A</given-names></name><name name-style="western"><surname>Eiserhardt</surname><given-names>WL</given-names></name><name name-style="western"><surname>Epitawalage</surname><given-names>N</given-names></name><name name-style="western"><surname>Forest</surname><given-names>F</given-names></name><name name-style="western"><surname>Kim</surname><given-names>JT</given-names></name><name name-style="western"><surname>Leebens-Mack</surname><given-names>JH</given-names></name></person-group> (<year>2019</year>) <article-title>A universal probe set for targeted sequencing of 353 nuclear genes from any flowering plant designed using k-medoids clustering.</article-title><source>Systematic Biology</source><volume>68</volume>: <fpage>594</fpage>–<lpage>606</lpage>. <ext-link xlink:href="10.1093/sysbio/syy086" ext-link-type="doi" xlink:type="simple">https://doi.org/10.1093/sysbio/syy086</ext-link></mixed-citation></ref><ref id="B3"><mixed-citation xmlns:xlink="http://www.w3.org/1999/xlink" xlink:type="simple"><person-group><name name-style="western"><surname>Conn</surname><given-names>GJ</given-names></name></person-group> (<year>1980</year>) <article-title>A taxonomic revision of <tp:taxon-name><tp:taxon-name-part taxon-name-part-type="genus">Geniostoma</tp:taxon-name-part><tp:taxon-name-part taxon-name-part-type="infraspecific-rank">subg.</tp:taxon-name-part><tp:taxon-name-part taxon-name-part-type="subgenus">Geniostoma</tp:taxon-name-part></tp:taxon-name> (<tp:taxon-name><tp:taxon-name-part taxon-name-part-type="family">Loganiaceae</tp:taxon-name-part></tp:taxon-name>).</article-title><source>Blumea</source><volume>26</volume>: <fpage>245</fpage>–<lpage>364</lpage>.</mixed-citation></ref><ref id="B23"><mixed-citation xmlns:xlink="http://www.w3.org/1999/xlink" xlink:type="simple"><person-group><name name-style="western"><surname>Wood</surname><given-names>KR</given-names></name><name name-style="western"><surname>Lorence</surname><given-names>DH</given-names></name><name name-style="western"><surname>Wagner</surname><given-names>WL</given-names></name><name name-style="western"><surname>Appelhans</surname><given-names>MS</given-names></name></person-group> (<year>2024</year>) <article-title><italic><tp:taxon-name><tp:taxon-name-part taxon-name-part-type="genus">Melicope</tp:taxon-name-part><tp:taxon-name-part taxon-name-part-type="species">iolensis</tp:taxon-name-part></tp:taxon-name></italic> (<tp:taxon-name><tp:taxon-name-part taxon-name-part-type="family">Rutaceae</tp:taxon-name-part></tp:taxon-name>), a new tree species from Kaua’i, Hawaiian Islands.</article-title><source>PhytoKeys</source><volume>250</volume>: <fpage>237</fpage>–<lpage>249</lpage>. <ext-link xlink:href="10.3897/phytokeys.250.128963" ext-link-type="doi" xlink:type="simple">https://doi.org/10.3897/phytokeys.250.128963</ext-link></mixed-citation></ref><ref id="B17"><mixed-citation xmlns:xlink="http://www.w3.org/1999/xlink" xlink:type="simple"><person-group><name name-style="western"><surname>Wagner</surname><given-names>WL</given-names></name><name name-style="western"><surname>Herbst</surname><given-names>DR</given-names></name><name name-style="western"><surname>Sohmer</surname><given-names>SH</given-names></name></person-group> (<year>1990</year>) Manual of the flowering plants of Hawai‘i. University of Hawai‘i Press and Bishop Museum Press, Honolulu, Bishop Museum Special Publication 83. [in 2 volumes]</mixed-citation></ref></ref-list></tp:taxon-treatment>
